# Supplementary material for: Ageing and rejuvenation models reveal changes in key microbial communities associated with healthy ageing
Source: Microbiome. 2021 Dec 15;9:240. doi: 10.1186/s40168-021-01189-5 (PMC8672520; doi:10.1186/s40168-021-01189-5)
Supplement: Supplementary file 4 — Additional file 3: Table S2. Alpha and beta diversity analysis of the analysed groups in this study. [file 40168_2021_1189_MOESM4_ESM.xlsx]

## Sheet: Sheet1
Table S2. Alpha and beta diversity analysis of the analyzed groups in this study.
1. Ageing samples
A. Alpha diversity - Shannon index
	Kruskal-Wallis (all groups)
	H	12.0214
	p-value	0.0171926
	kruskal-wallis-pairwise-Group
	Group 1	Group 2	H	p-value	q-value
	Week1 (n=2)	Week100 (n=5)	3.75	0.052808	0.106796
		Week20 (n=5)	3.75	0.052808	0.106796
		Week4 (n=4)	3.42857	0.064078	0.106796
		Week50 (n=4)	3.42857	0.064078	0.106796
	Week100 (n=5)	Week20 (n=5)	6.81818	0.009023	0.071529
		Week4 (n=4)	6	0.014306	0.071529
		Week50 (n=4)	0.54	0.462433	0.513814
	Week20 (n=5)	Week4 (n=4)	0.24	0.624206	0.624206
		Week50 (n=4)	0.96	0.327187	0.408984
	Week4 (n=4)	Week50 (n=4)	1.33333	0.248213	0.35459
B. Alpha diversity - Observed OTU
	Kruskal-Wallis (all groups)
	H	12.4826
	p-value	0.0141011
	kruskal-wallis-pairwise-Group
	Group 1	Group 2	H	p-value	q-value
	Week1 (n=2)	Week100 (n=5)	3.75	0.052808	0.106796
		Week20 (n=5)	3.75	0.052808	0.106796
		Week4 (n=4)	3.42857	0.064078	0.106796
		Week50 (n=4)	3.42857	0.064078	0.106796
	Week100 (n=5)	Week20 (n=5)	4.81091	0.02828	0.106796
		Week4 (n=4)	0.06	0.806496	0.806496
		Week50 (n=4)	6	0.014306	0.106796
	Week20 (n=5)	Week4 (n=4)	2.16	0.141645	0.177056
		Week50 (n=4)	1.22521	0.268341	0.298156
	Week4 (n=4)	Week50 (n=4)	3	0.083265	0.118949
C. Alpha diversity - faith-pd-group (Richness)
	Kruskal-Wallis (all groups)
	H	9.90143
	p-value	0.0421212
	kruskal-wallis-pairwise-Group
	Group 1	Group 2	H	p-value	q-value
	Week1 (n=2)	Week100 (n=5)	0.15	0.698535	0.77283
		Week20 (n=5)	0.15	0.698535	0.77283
		Week4 (n=4)	3.42857	0.0640775	0.213592
		Week50 (n=4)	0.857143	0.354539	0.506485
	Week100 (n=5)	Week20 (n=5)	0.883636	0.347208	0.506485
		Week4 (n=4)	6	0.0143059	0.0715294
		Week50 (n=4)	2.16	0.141645	0.283289
	Week20 (n=5)	Week4 (n=4)	6	0.0143059	0.0715294
		Week50 (n=4)	2.94	0.0864107	0.216027
	Week4 (n=4)	Week50 (n=4)	0.0833333	0.77283	0.77283
D. Alpha diversity - Evenness
	Kruskal-Wallis (all groups)
	H	10.2328571
	p-value	0.036682693
	kruskal-wallis-pairwise-Group
	Group 1	Group 2	H	p-value	q-value
	Week1 (n=2)	Week100 (n=5)	3.75	0.052808	0.128155
		Week20 (n=5)	3.75	0.052808	0.128155
		Week4 (n=4)	3.42857	0.064078	0.128155
		Week50 (n=4)	3.42857	0.064078	0.128155
	Week100 (n=5)	Week20 (n=5)	1.84364	0.174525	0.24519
		Week4 (n=4)	6	0.014306	0.128155
		Week50 (n=4)	1.5	0.220671	0.24519
	Week20 (n=5)	Week4 (n=4)	0.54	0.462433	0.462433
		Week50 (n=4)	1.5	0.220671	0.24519
	Week4 (n=4)	Week50 (n=4)	2.08333	0.148915	0.24519
E. Beta diversity - Jaccard distance
	PERMANOVA results
	Method name	PERMANOVA
	test statistic name	pseudo-F
	sample size	20
	number of groups	5
	test statistic	2.89914
	p-value	0.001
	number of permutations	999
	Pairwise permanova results
	Group 1	Group 2	Sample size	pseudo-F	p-value	q-value
	Week1	Week100	7	3.80231	0.05	0.0625
		Week20	7	3.54255	0.047	0.0625
		Week4	6	3.15409	0.077	0.077
		Week50	6	2.68254	0.064	0.071111
	Week20	Week100	10	3.27711	0.01	0.02
		Week50	9	2.55713	0.004	0.02
	Week4	Week100	9	2.64739	0.009	0.02
		Week20	9	1.98598	0.006	0.02
		Week50	8	2.34637	0.036	0.06
	Week50	Week100	9	3.3593	0.008	0.02
F. Beta diversity - Bray-Curtis distance
	PERMANOVA results
	Method name	PERMANOVA
	test statistic name	pseudo-F
	sample size	20
	number of groups	5
	test statistic	7.91765
	p-value	0.001
	number of permutations	999
	Pairwise permanova results
	Group 1	Group 2	Sample size	pseudo-F	p-value	q-value
	Week1	Week100	7	20.7341	0.056	0.07
		Week20	7	12.6189	0.037	0.052857
		Week4	6	8.52035	0.066	0.071
		Week50	6	7.25825	0.071	0.071
	Week20	Week100	10	8.60242	0.003	0.02
		Week50	9	5.72531	0.009	0.02
	Week4	Week100	9	9.24621	0.01	0.02
		Week20	9	5.00496	0.007	0.02
		Week50	8	4.13231	0.032	0.052857
	Week50	Week100	9	9.43036	0.006	0.02
G. Beta diversity - unweighted_unifrac distance
	PERMANOVA results
	Method name	PERMANOVA
	test statistic name	pseudo-F
	sample size	20
	number of groups	5
	test statistic	3.04831
	p-value	0.001
	number of permutations	999
	Pairwise permanova results
	Group 1	Group 2	Sample size	pseudo-F	p-value	q-value
	Week1	Week100	7	5.88681	0.047	0.067143
		Week20	7	3.97505	0.045	0.067143
		Week4	6	2.7534	0.063	0.068
		Week50	6	2.47834	0.057	0.068
	Week20	Week100	10	3.36046	0.01	0.025
		Week50	9	1.81574	0.041	0.067143
	Week4	Week100	9	4.27351	0.01	0.025
		Week20	9	2.58815	0.009	0.025
		Week50	8	1.59308	0.068	0.068
	Week50	Week100	9	3.37363	0.01	0.025
H. Beta diversity - weighted_unifrac distance
	PERMANOVA results
	Method name	PERMANOVA
	test statistic name	pseudo-F
	sample size	20
	number of groups	5
	test statistic	15.7941
	p-value	0.001
	number of permutations	999
	Pairwise permanova results
	Group 1	Group 2	Sample size	pseudo-F	p-value	q-value
	Week1	Week100	7	132.03	0.05	0.07875
		Week20	7	44.2448	0.047	0.07875
		Week4	6	31.3626	0.063	0.07875
		Week50	6	28.7939	0.075	0.083333
	Week20	Week100	10	6.80769	0.01	0.033333
		Week50	9	1.99344	0.11	0.11
	Week4	Week100	9	10.451	0.014	0.035
		Week20	9	4.5058	0.003	0.03
		Week50	8	2.07394	0.062	0.07875
	Week50	Week100	9	6.6606	0.01	0.033333
2. AK administration
A. Alpha diversity - Shannon index
	Kruskal-Wallis (all groups)
	H	1.53409
	p-value	0.2155
	kruskal-wallis-pairwise-Group
	Group 1	Group 2	H	p-value	q-value
	OldAK (n=8)	OldV (n=11)	1.53409	0.2155	0.2155
B. Alpha diversity - Observed OTU
	Kruskal-Wallis (all groups)
	H	1.15328
	p-value	0.282863
	kruskal-wallis-pairwise-Group
	Group 1	Group 2	H	p-value	q-value
	OldAK (n=8)	OldV (n=11)	1.15328	0.282863	0.282863
C. Alpha diversity - faith-pd-group (Richness)
	Kruskal-Wallis (all groups)
	H	3.00682
	p-value	0.0829149
	kruskal-wallis-pairwise-Group
	Group 1	Group 2	H	p-value	q-value
	OldAK (n=8)	OldV (n=11)	3.00682	0.082915	0.082915
D. Alpha diversity - faith-pd-group (eveness)
	Kruskal-Wallis (all groups)
	H	1.97045
	p-value	0.1604
	kruskal-wallis-pairwise-Group
	Group 1	Group 2	H	p-value	q-value
	OldAK (n=8)	OldV (n=11)	1.970455	0.1604	0.1604
E. beta diversity - Jaccard distance
	PERMANOVA results
	Method name	PERMANOVA
	test statistic name	pseudo-F
	sample size	19
	number of groups	2
	test statistic	1.1365
	p-value	0.006
	number of permutations	999
	Pairwise permanova results
	Group 1	Group 2	Sample size	pseudo-F	p-value	q-value
	OldAK	OldV	19	1.1365	0.016	0.016
F. beta diversity - Bray-Curtis distance
	PERMANOVA results
	Method name	PERMANOVA
	test statistic name	pseudo-F
	sample size	19
	number of groups	2
	test statistic	2.49667
	p-value	0.001
	number of permutations	999
	Pairwise permanova results
	Group 1	Group 2	Sample size	pseudo-F	p-value	q-value
	OldAK	OldV	19	2.49667	0.001	0.001
G. beta diversity - unweighted_unifrac distance
	PERMANOVA results
	Method name	PERMANOVA
	test statistic name	pseudo-F
	sample size	19
	number of groups	2
	test statistic	1.16794
	p-value	0.183
	number of permutations	999
	Pairwise permanova results
	Group 1	Group 2	Sample size	pseudo-F	p-value	q-value
	OldAK	OldV	19	1.16794	0.188	0.188
H. beta diversity - weighted_unifrac distance
	PERMANOVA results
	Method name	PERMANOVA
	test statistic name	pseudo-F
	sample size	19
	number of groups	2
	test statistic	8.48352
	p-value	0.001
	number of permutations	999
	Pairwise permanova results
	Group 1	Group 2	Sample size	pseudo-F	p-value	q-value
	OldAK	OldV	19	8.48352	0.001	0.001
