# Supplementary material for: Ageing and rejuvenation models reveal changes in key microbial communities associated with healthy ageing
Source: Microbiome. 2021 Dec 15;9:240. doi: 10.1186/s40168-021-01189-5 (PMC8672520; doi:10.1186/s40168-021-01189-5)
Supplement: Supplementary file 5 — Additional file 4: Table S3. Taxa identified by LEfSe analysis in this study. "LogMaxMean" indicates the log of the highest-class average. "Enriched in" indicates the class with the highest mean if the taxa are discriminative. "LDA" indicates the logarithmic of the linear discriminant analysis (LDA) score. "P-value" indicates p-value of the pairwise Kruskal-Wallis test performed by LEfSe. [file 40168_2021_1189_MOESM5_ESM.xlsx]

## Sheet: Sheet1
Table S3. Taxa identified by LEfSe analysis in this study. "LogMaxMean" indicates the log of the highest class average. "Enriched in" indicates the class with the highest mean if the taxa is discriminative. "LDA" indicates the logarithmic of the linear discriminant analysis (LDA) score. "P-value" indicates p-value of the pairwise Kruskal-Wallis test performed by LEfSe.
1. W20 (young) vs. W100 (aged)
Taxanomic unit	LogMaxMean	enriched in	LDA	P-value
k__Bacteria.p__Firmicutes.c__Clostridia.o__Clostridiales.f__Lachnospiraceae	5.25823	W20(young)	4.71858	0.0282801
k__Bacteria.p__Verrucomicrobia.c__Verrucomicrobiae.o__Verrucomicrobiales.f__Verrucomicrobiaceae	5.03586	W20(young)	4.71624	0.0472018
k__Bacteria.p__Verrucomicrobia	5.03586	W20(young)	4.71624	0.0472018
k__Bacteria.p__Verrucomicrobia.c__Verrucomicrobiae.o__Verrucomicrobiales	5.03586	W20(young)	4.71624	0.0472018
k__Bacteria.p__Verrucomicrobia.c__Verrucomicrobiae	5.03586	W20(young)	4.71624	0.0472018
k__Bacteria.p__Verrucomicrobia.c__Verrucomicrobiae.o__Verrucomicrobiales.f__Verrucomicrobiaceae.g__Akkermansia	5.03586	W20(young)	4.71624	0.0472018
k__Bacteria.p__Bacteroidetes.c__Bacteroidia.o__Bacteroidales.f__Porphyromonadaceae.g__Parabacteroides	4.23794	W20(young)	3.83797	0.00902344
k__Bacteria.p__Bacteroidetes.c__Bacteroidia.o__Bacteroidales.f__Porphyromonadaceae	4.23794	W20(young)	3.83797	0.00902344
k__Bacteria.p__Actinobacteria.c__Coriobacteriia	4.17711	W20(young)	3.52444	0.0282801
k__Bacteria.p__Actinobacteria.c__Coriobacteriia.o__Coriobacteriales.f__Coriobacteriaceae	4.17711	W20(young)	3.52444	0.0282801
k__Bacteria.p__Actinobacteria.c__Coriobacteriia.o__Coriobacteriales	4.17711	W20(young)	3.52444	0.0282801
k__Bacteria.p__Firmicutes.c__Clostridia.o__Clostridiales.f__Lachnospiraceae.g__Anaerostipes	3.69152	W20(young)	3.32246	0.046533
k__Bacteria.p__Proteobacteria.c__Deltaproteobacteria.o__Desulfovibrionales.f__Desulfovibrionaceae.g__Desulfovibrio	3.68599	W20(young)	3.43727	0.00820774
k__Bacteria.p__Firmicutes.c__Clostridia.o__Clostridiales.f__Eubacteriaceae	2.43072	W20(young)	3.51501	0.0186029
k__Bacteria.p__Firmicutes.c__Clostridia.o__Clostridiales.f__Eubacteriaceae.g__Anaerofustis	2.43072	W20(young)	3.51501	0.0186029
k__Bacteria.p__Bacteroidetes.c__Bacteroidia.o__Bacteroidales.f___Paraprevotellaceae_	4.9394	W100(old)	4.64971	0.00820774
k__Bacteria.p__Bacteroidetes.c__Bacteroidia.o__Bacteroidales.f___Paraprevotellaceae_.g__Paraprevotella	4.9394	W100(old)	4.64973	0.00820774
k__Bacteria.p__Firmicutes.c__Bacilli	4.93262	W100(old)	4.36824	0.0162936
k__Bacteria.p__Firmicutes.c__Clostridia.o__Clostridiales.f__.g__	4.80065	W100(old)	4.27884	0.00902344
k__Bacteria.p__Firmicutes.c__Clostridia.o__Clostridiales.f__	4.80065	W100(old)	4.27884	0.00902344
k__Bacteria.p__Firmicutes.c__Bacilli.o__Turicibacterales.f__Turicibacteraceae.g__Turicibacter	4.55907	W100(old)	4.23173	0.00902344
k__Bacteria.p__Firmicutes.c__Bacilli.o__Turicibacterales	4.55907	W100(old)	4.23173	0.00902344
k__Bacteria.p__Firmicutes.c__Bacilli.o__Turicibacterales.f__Turicibacteraceae	4.55907	W100(old)	4.23173	0.00902344
k__Bacteria.p__Bacteroidetes.c__Bacteroidia.o__Bacteroidales.f__Prevotellaceae	4.47634	W100(old)	4.17522	0.00534568
k__Bacteria.p__Bacteroidetes.c__Bacteroidia.o__Bacteroidales.f__Prevotellaceae.g__Prevotella	4.47574	W100(old)	4.17464	0.00534568
k__Bacteria.p__Bacteroidetes.c__Bacteroidia.o__Bacteroidales.f__.g__	4.38829	W100(old)	4.07654	0.00534568
k__Bacteria.p__Bacteroidetes.c__Bacteroidia.o__Bacteroidales.f__	4.38829	W100(old)	4.07654	0.00534568
k__Bacteria.p__Firmicutes.c__Clostridia.o__Clostridiales.f__Clostridiaceae	4.37596	W100(old)	4.03797	0.00902344
k__Bacteria.p__Firmicutes.c__Clostridia.o__Clostridiales.f__Clostridiaceae.g__	4.25529	W100(old)	3.95444	0.00881586
k__Bacteria.p__Firmicutes.c__Clostridia.o__Clostridiales.f__Ruminococcaceae.g__Ruminococcus	4.24312	W100(old)	3.56628	0.0472018
k__Bacteria.p__Firmicutes.c__Erysipelotrichi.o__Erysipelotrichales.f__Erysipelotrichaceae.g__Allobaculum	4.23846	W100(old)	3.82275	0.0162936
k__Bacteria.p__Actinobacteria.c__Actinobacteria	4.22686	W100(old)	3.71923	0.0282801
k__Bacteria.p__Actinobacteria.c__Actinobacteria.o__Bifidobacteriales.f__Bifidobacteriaceae.g__Bifidobacterium	4.22686	W100(old)	3.72077	0.0282801
k__Bacteria.p__Actinobacteria.c__Actinobacteria.o__Bifidobacteriales.f__Bifidobacteriaceae	4.22686	W100(old)	3.72077	0.0282801
k__Bacteria.p__Actinobacteria.c__Actinobacteria.o__Bifidobacteriales	4.22686	W100(old)	3.72077	0.0282801
k__Bacteria.p__TM7.c__TM7_3	4.00962	W100(old)	3.71059	0.00820774
k__Bacteria.p__TM7.c__TM7_3.o__CW040.f__F16	4.00962	W100(old)	3.71022	0.00820774
k__Bacteria.p__TM7.c__TM7_3.o__CW040.f__F16.g__	4.00962	W100(old)	3.71168	0.00820774
k__Bacteria.p__TM7	4.00962	W100(old)	3.71072	0.00820774
k__Bacteria.p__TM7.c__TM7_3.o__CW040	4.00962	W100(old)	3.71139	0.00820774
k__Bacteria.p__Cyanobacteria	3.97095	W100(old)	3.55037	0.0162936
k__Bacteria.p__Cyanobacteria.c__4C0d_2.o__YS2.f__.g__	3.96121	W100(old)	3.54013	0.0162936
k__Bacteria.p__Cyanobacteria.c__4C0d_2	3.96121	W100(old)	3.54013	0.0162936
k__Bacteria.p__Cyanobacteria.c__4C0d_2.o__YS2.f__	3.96121	W100(old)	3.54013	0.0162936
k__Bacteria.p__Cyanobacteria.c__4C0d_2.o__YS2	3.96121	W100(old)	3.54013	0.0162936
k__Bacteria.p__Bacteroidetes.c__Bacteroidia.o__Bacteroidales.f___Odoribacteraceae_	3.95326	W100(old)	3.68312	0.00534568
k__Bacteria.p__Bacteroidetes.c__Bacteroidia.o__Bacteroidales.f___Odoribacteraceae_.g__Odoribacter	3.95326	W100(old)	3.68312	0.00534568
k__Bacteria.p__Proteobacteria.c__Deltaproteobacteria.o__Desulfovibrionales.f__Desulfovibrionaceae.g__	3.57205	W100(old)	3.3062	0.0186029
k__Bacteria.p__Proteobacteria.c__Alphaproteobacteria	3.55732	W100(old)	3.20754	0.0162936
k__Bacteria.p__Firmicutes.c__Clostridia.o__Clostridiales.f__Christensenellaceae	3.38123	W100(old)	3.04212	0.046533
k__Bacteria.p__Firmicutes.c__Clostridia.o__Clostridiales.f__Christensenellaceae.g__	3.3502	W100(old)	3.12983	0.00881586
k__Bacteria.p__Bacteroidetes.c__Bacteroidia.o__Bacteroidales.f__Rikenellaceae.g__AF12	3.308	W100(old)	3.1813	0.00534568
k__Bacteria.p__Firmicutes.c__Clostridia.o__Clostridiales.f__Clostridiaceae.g__CandidatusArthromitus	3.26616	W100(old)	3.15972	0.00820774
k__Bacteria.p__Firmicutes.c__Clostridia.o__Clostridiales.f__Peptostreptococcaceae	3.10916	W100(old)	3.08904	0.00534568
k__Bacteria.p__Firmicutes.c__Clostridia.o__Clostridiales.f__Peptostreptococcaceae.g__	3.10916	W100(old)	3.08904	0.00534568
k__Bacteria.p__Proteobacteria.c__Epsilonproteobacteria.o__Campylobacterales.f__Helicobacteraceae.g__Helicobacter	3.10916	W100(old)	3.344	0.00534568
k__Bacteria.p__Proteobacteria.c__Epsilonproteobacteria.o__Campylobacterales	3.10916	W100(old)	3.344	0.00534568
k__Bacteria.p__Proteobacteria.c__Epsilonproteobacteria.o__Campylobacterales.f__Helicobacteraceae	3.10916	W100(old)	3.34401	0.00534568
k__Bacteria.p__Proteobacteria.c__Epsilonproteobacteria	3.10916	W100(old)	3.344	0.00534568
k__Bacteria.p__Firmicutes.c__Bacilli.o__Lactobacillales.f__Streptococcaceae	2.74814	W100(old)	3.68764	0.00534568
k__Bacteria.p__Firmicutes.c__Erysipelotrichi.o__Erysipelotrichales.f__Erysipelotrichaceae.g__cc_115	2.6178	W100(old)	3.48373	0.00534568
k__Bacteria.p__Firmicutes.c__Bacilli.o__Lactobacillales.f__Streptococcaceae.g__Streptococcus	2.54722	W100(old)	3.5269	0.00518861
k__Bacteria.p__Firmicutes.c__Bacilli.o__Lactobacillales.f__Streptococcaceae.g__Lactococcus	2.31677	W100(old)	3.48921	0.0186029
2. Aged (Co-housing) vs. Aged
Taxanomic unit	LogMaxMean	enriched in	LDA	P-value
k__Bacteria.p__Firmicutes.c__Clostridia	5.65733	Old-Cage	4.99663	0.0026998
k__Bacteria.p__Firmicutes.c__Clostridia.o__Clostridiales	5.65719	Old-Cage	4.99633	0.0026998
k__Bacteria.p__Firmicutes.c__Clostridia.o__Clostridiales.f__Lachnospiraceae	5.34733	Old-Cage	4.88176	0.0041482
k__Bacteria.p__Firmicutes	5.69536	Old-Cage	4.80659	0.0026998
k__Bacteria.p__Firmicutes.c__Clostridia.o__Clostridiales.f__Lachnospiraceae.__	5.19749	Old-Cage	4.78104	0.00626968
k__Bacteria.p__Firmicutes.c__Clostridia.o__Clostridiales.f__Ruminococcaceae	5.06418	Old-Cage	4.49689	0.00626968
k__Bacteria.p__Firmicutes.c__Clostridia.o__Clostridiales.f__Ruminococcaceae.g__Oscillospira	4.79309	Old-Cage	4.26626	0.00626968
k__Bacteria.p__Firmicutes.c__Clostridia.o__Clostridiales.__	4.83169	Old-Cage	4.23914	0.0278069
k__Bacteria.p__Firmicutes.c__Clostridia.o__Clostridiales.__.__	4.83169	Old-Cage	4.23914	0.0278069
k__Bacteria.p__Cyanobacteria.c__4C0d_2.o__YS2.f__.g__	4.60383	Old-Cage	4.14061	0.00626968
k__Bacteria.p__Cyanobacteria.c__4C0d_2	4.60383	Old-Cage	4.14061	0.00626968
k__Bacteria.p__Cyanobacteria.c__4C0d_2.o__YS2.f__	4.60383	Old-Cage	4.14061	0.00626968
k__Bacteria.p__Cyanobacteria.c__4C0d_2.o__YS2	4.60383	Old-Cage	4.14061	0.00626968
k__Bacteria.p__Bacteroidetes.c__Bacteroidia.o__Bacteroidales.f__Rikenellaceae.g__	4.67798	Old-Cage	4.14025	0.00932238
k__Bacteria.p__Cyanobacteria	4.60482	Old-Cage	4.13839	0.00626968
k__Bacteria.p__Bacteroidetes.c__Bacteroidia.o__Bacteroidales.f__Rikenellaceae	4.67861	Old-Cage	4.10965	0.0136377
k__Bacteria.p__Firmicutes.c__Clostridia.o__Clostridiales.f__Lachnospiraceae.g__	4.5468	Old-Cage	4.09556	0.0278069
k__Bacteria.p__Firmicutes.c__Clostridia.o__Clostridiales.f__Ruminococcaceae.g__	4.4563	Old-Cage	4.06247	0.0026998
k__Bacteria.p__Verrucomicrobia.c__Verrucomicrobiae.o__Verrucomicrobiales.f__Verrucomicrobiaceae	4.28836	Old-Cage	3.86373	0.00932238
k__Bacteria.p__Verrucomicrobia	4.28836	Old-Cage	3.86373	0.00932238
k__Bacteria.p__Verrucomicrobia.c__Verrucomicrobiae.o__Verrucomicrobiales	4.28836	Old-Cage	3.86373	0.00932238
k__Bacteria.p__Verrucomicrobia.c__Verrucomicrobiae	4.28836	Old-Cage	3.86373	0.00932238
k__Bacteria.p__Verrucomicrobia.c__Verrucomicrobiae.o__Verrucomicrobiales.f__Verrucomicrobiaceae.g__Akkermansia	4.28836	Old-Cage	3.86373	0.00932238
k__Bacteria.p__Proteobacteria.c__Alphaproteobacteria.o__RF32.f__	4.09813	Old-Cage	3.71213	0.0278069
k__Bacteria.p__Proteobacteria.c__Alphaproteobacteria.o__RF32.f__.g__	4.09813	Old-Cage	3.71213	0.0278069
k__Bacteria.p__Proteobacteria.c__Alphaproteobacteria.o__RF32	4.09813	Old-Cage	3.71213	0.0278069
k__Bacteria.p__Actinobacteria.c__Coriobacteriia.o__Coriobacteriales.f__Coriobacteriaceae.g__	3.98526	Old-Cage	3.55304	0.0026998
k__Bacteria.p__Tenericutes	3.92838	Old-Cage	3.51617	0.0387656
k__Bacteria.p__Tenericutes.c__Mollicutes	3.92838	Old-Cage	3.51617	0.0387656
k__Bacteria.p__Proteobacteria.c__Deltaproteobacteria.o__Desulfovibrionales.f__Desulfovibrionaceae.g__Desulfovibrio	3.75611	Old-Cage	3.45865	0.00258445
k__Bacteria.__.__	3.77162	Old-Cage	3.37818	0.0136377
k__Bacteria.__.__.__.__	3.77162	Old-Cage	3.37818	0.0136377
k__Bacteria.__	3.77162	Old-Cage	3.37818	0.0136377
k__Bacteria.__.__.__.__.__	3.77162	Old-Cage	3.37818	0.0136377
k__Bacteria.__.__.__	3.77162	Old-Cage	3.37818	0.0136377
k__Bacteria.p__Firmicutes.c__Clostridia.o__Clostridiales.f__Dehalobacteriaceae.g__Dehalobacterium	3.71856	Old-Cage	3.26917	0.0041482
k__Bacteria.p__Firmicutes.c__Clostridia.o__Clostridiales.f__Dehalobacteriaceae	3.71856	Old-Cage	3.26386	0.0041482
k__Bacteria.p__Proteobacteria.__.__.__	2.9066	Old-Cage	2.93577	0.0127133
k__Bacteria.p__Proteobacteria.__	2.9066	Old-Cage	2.93575	0.0127133
k__Bacteria.p__Proteobacteria.__.__.__.__	2.9066	Old-Cage	2.93574	0.0127133
k__Bacteria.p__Proteobacteria.__.__	2.9066	Old-Cage	2.93572	0.0127133
k__Bacteria.p__Bacteroidetes.c__Bacteroidia.o__Bacteroidales	5.74961	Old	4.957	0.0026998
k__Bacteria.p__Bacteroidetes.c__Bacteroidia	5.74961	Old	4.957	0.0026998
k__Bacteria.p__Bacteroidetes	5.74961	Old	4.95695	0.0026998
k__Bacteria.p__Bacteroidetes.c__Bacteroidia.o__Bacteroidales.f___Paraprevotellaceae_.g__Paraprevotella	4.9394	Old	4.64187	0.000471817
k__Bacteria.p__Bacteroidetes.c__Bacteroidia.o__Bacteroidales.f___Paraprevotellaceae_	4.9394	Old	4.64187	0.000471817
k__Bacteria.p__Bacteroidetes.c__Bacteroidia.o__Bacteroidales.f__S24_7.g__	5.57093	Old	4.63642	0.00932238
k__Bacteria.p__Bacteroidetes.c__Bacteroidia.o__Bacteroidales.f__S24_7	5.57093	Old	4.63642	0.00932238
k__Bacteria.p__Firmicutes.c__Bacilli	4.93262	Old	4.54093	0.0026998
k__Bacteria.p__Firmicutes.c__Bacilli.o__Lactobacillales.f__Lactobacillaceae.g__Lactobacillus	4.68839	Old	4.25326	0.0041482
k__Bacteria.p__Firmicutes.c__Bacilli.o__Lactobacillales.f__Lactobacillaceae	4.68839	Old	4.25303	0.0041482
k__Bacteria.p__Firmicutes.c__Bacilli.o__Lactobacillales	4.69335	Old	4.25107	0.0041482
k__Bacteria.p__Firmicutes.c__Bacilli.o__Turicibacterales	4.55907	Old	4.23441	0.00135713
k__Bacteria.p__Firmicutes.c__Bacilli.o__Turicibacterales.f__Turicibacteraceae	4.55907	Old	4.23378	0.00135713
k__Bacteria.p__Firmicutes.c__Bacilli.o__Turicibacterales.f__Turicibacteraceae.g__Turicibacter	4.55907	Old	4.23361	0.00135713
k__Bacteria.p__Bacteroidetes.c__Bacteroidia.o__Bacteroidales.f__.g__	4.38829	Old	4.07321	0.000471817
k__Bacteria.p__Bacteroidetes.c__Bacteroidia.o__Bacteroidales.f__	4.38829	Old	4.07321	0.000471817
k__Bacteria.p__Firmicutes.c__Clostridia.o__Clostridiales.f__Clostridiaceae	4.37596	Old	4.03058	0.0026998
k__Bacteria.p__Firmicutes.c__Clostridia.o__Clostridiales.f__Clostridiaceae.g__	4.25529	Old	3.9697	0.000471817
k__Bacteria.p__Bacteroidetes.c__Bacteroidia.o__Bacteroidales.f__Prevotellaceae	4.47634	Old	3.87976	0.0196307
k__Bacteria.p__Bacteroidetes.c__Bacteroidia.o__Bacteroidales.f__Prevotellaceae.g__Prevotella	4.47574	Old	3.8785	0.0196307
k__Bacteria.p__Proteobacteria.c__Alphaproteobacteria.o__Sphingomonadales	2.21986	Old	3.84335	0.000471817
k__Bacteria.p__Proteobacteria.c__Alphaproteobacteria.o__Sphingomonadales.f__Sphingomonadaceae	2.21986	Old	3.83287	0.000471817
k__Bacteria.p__Proteobacteria.c__Alphaproteobacteria.o__Sphingomonadales.f__Sphingomonadaceae.g__Sphingomonas	2.21986	Old	3.81526	0.000471817
k__Bacteria.p__Proteobacteria.c__Alphaproteobacteria.o__Caulobacterales	1.79389	Old	3.80071	0.0122578
k__Bacteria.p__Proteobacteria.c__Alphaproteobacteria.o__Caulobacterales.f__Caulobacteraceae	1.79389	Old	3.79863	0.0122578
k__Bacteria.p__Bacteroidetes.c__Bacteroidia.o__Bacteroidales.f___Odoribacteraceae_.g__Odoribacter	3.95326	Old	3.66819	0.000471817
k__Bacteria.p__Bacteroidetes.c__Bacteroidia.o__Bacteroidales.f___Odoribacteraceae_	3.95326	Old	3.66819	0.000471817
k__Bacteria.p__Actinobacteria.c__Coriobacteriia.o__Coriobacteriales.f__Coriobacteriaceae.__	2.63899	Old	3.54775	0.000462653
k__Bacteria.p__Firmicutes.c__Bacilli.o__Lactobacillales.f__Streptococcaceae	2.74814	Old	3.5036	0.00549531
k__Bacteria.p__Firmicutes.c__Bacilli.o__Lactobacillales.f__Streptococcaceae.g__Lactococcus	2.31677	Old	3.44151	0.00264535
k__Bacteria.p__TM7.c__TM7_3	4.00962	Old	3.42557	0.0385516
k__Bacteria.p__TM7.c__TM7_3.o__CW040.f__F16	4.00962	Old	3.42557	0.0385516
k__Bacteria.p__TM7.c__TM7_3.o__CW040.f__F16.g__	4.00962	Old	3.42557	0.0385516
k__Bacteria.p__TM7	4.00962	Old	3.42557	0.0385516
k__Bacteria.p__TM7.c__TM7_3.o__CW040	4.00962	Old	3.42557	0.0385516
k__Bacteria.p__Firmicutes.c__Bacilli.o__Lactobacillales.f__Streptococcaceae.g__Streptococcus	2.54722	Old	3.40526	0.00966731
k__Bacteria.p__Proteobacteria.c__Epsilonproteobacteria.o__Campylobacterales	3.10916	Old	3.40476	0.000471817
k__Bacteria.p__Proteobacteria.c__Epsilonproteobacteria	3.10916	Old	3.40476	0.000471817
k__Bacteria.p__Proteobacteria.c__Epsilonproteobacteria.o__Campylobacterales.f__Helicobacteraceae.g__Helicobacter	3.10916	Old	3.40476	0.000471817
k__Bacteria.p__Proteobacteria.c__Epsilonproteobacteria.o__Campylobacterales.f__Helicobacteraceae	3.10916	Old	3.40476	0.000471817
k__Bacteria.p__Firmicutes.c__Clostridia.o__Clostridiales.f__Clostridiaceae.g__Clostridium	3.59093	Old	3.38812	0.013126
k__Bacteria.p__Actinobacteria.c__Coriobacteriia.o__Coriobacteriales.f__Coriobacteriaceae.g__Adlercreutzia	3.72501	Old	3.31454	0.00267067
k__Bacteria.p__Proteobacteria.c__Deltaproteobacteria.o__Desulfovibrionales.f__Desulfovibrionaceae.g__	3.57205	Old	3.24354	0.00264535
k__Bacteria.p__Bacteroidetes.c__Bacteroidia.o__Bacteroidales.f__Rikenellaceae.g__AF12	3.308	Old	3.19608	0.000471817
k__Bacteria.p__Firmicutes.c__Erysipelotrichi.o__Erysipelotrichales.f__Erysipelotrichaceae.g__cc_115	2.6178	Old	3.19448	0.00310496
k__Bacteria.p__Firmicutes.c__Clostridia.o__Clostridiales.f__Lachnospiraceae.g__Clostridium	2.43072	Old	3.18496	0.0122578
k__Bacteria.p__Firmicutes.c__Clostridia.o__Clostridiales.f__Christensenellaceae	3.38123	Old	3.09109	0.00267067
k__Bacteria.p__Firmicutes.c__Clostridia.o__Clostridiales.f__Christensenellaceae.g__	3.3502	Old	3.08482	0.00258445
k__Bacteria.p__Firmicutes.c__Clostridia.o__Clostridiales.f___Mogibacteriaceae_	3.33381	Old	3.04678	0.0274645
k__Bacteria.p__Firmicutes.c__Clostridia.o__Clostridiales.f___Mogibacteriaceae_.g__	3.33381	Old	3.04678	0.0274645
k__Bacteria.p__Firmicutes.c__Clostridia.o__Clostridiales.f__Peptostreptococcaceae.g__	3.10916	Old	3.03443	0.000471817
k__Bacteria.p__Firmicutes.c__Clostridia.o__Clostridiales.f__Peptostreptococcaceae	3.10916	Old	3.03443	0.000471817
k__Bacteria.p__Proteobacteria.c__Betaproteobacteria.o__Burkholderiales.f__Comamonadaceae	3.00697	Old	3.03009	0.000471817
k__Bacteria.p__Firmicutes.c__Clostridia.o__Clostridiales.f__Peptococcaceae.g__rc4_4	2.69698	Old	3.02811	0.0122578
k__Bacteria.p__Proteobacteria.c__Betaproteobacteria.o__Burkholderiales.f__Comamonadaceae.__	2.99801	Old	3.02233	0.000471817
k__Bacteria.p__Firmicutes.c__Clostridia.o__Clostridiales.f__Ruminococcaceae.g__Anaerotruncus	3.01574	Old	2.90515	0.0441907
3. Young (Co-housing) vs. young
Taxanomic unit	LogMaxMean	enriched in	LDA	P-value
k__Bacteria.p__Bacteroidetes.c__Bacteroidia.o__Bacteroidales.f__Rikenellaceae	4.68378	Young-Cage	4.1921	0.0041482
k__Bacteria.p__Bacteroidetes.c__Bacteroidia.o__Bacteroidales.f__Rikenellaceae.g__	4.68357	Young-Cage	4.19176	0.0041482
k__Bacteria.p__Cyanobacteria.c__4C0d_2.o__YS2.f__.g__	4.45594	Young-Cage	4.08766	0.0026998
k__Bacteria.p__Cyanobacteria.c__4C0d_2	4.45594	Young-Cage	4.08766	0.0026998
k__Bacteria.p__Cyanobacteria.c__4C0d_2.o__YS2.f__	4.45594	Young-Cage	4.08766	0.0026998
k__Bacteria.p__Cyanobacteria.c__4C0d_2.o__YS2	4.45594	Young-Cage	4.08766	0.0026998
k__Bacteria.p__Cyanobacteria	4.45594	Young-Cage	4.08725	0.0026998
k__Bacteria.p__Bacteroidetes.c__Bacteroidia.o__Bacteroidales.f__Bacteroidaceae	4.42443	Young-Cage	3.86532	0.0278069
k__Bacteria.p__Bacteroidetes.c__Bacteroidia.o__Bacteroidales.f__Bacteroidaceae.g__Bacteroides	4.42443	Young-Cage	3.86532	0.0278069
k__Bacteria.p__Proteobacteria	4.28983	Young-Cage	3.77167	0.0026998
k__Bacteria.p__Proteobacteria.c__Alphaproteobacteria	3.94702	Young-Cage	3.61389	0.0196307
k__Bacteria.p__Proteobacteria.c__Alphaproteobacteria.o__RF32.f__	3.91408	Young-Cage	3.61298	0.00924492
k__Bacteria.p__Proteobacteria.c__Alphaproteobacteria.o__RF32.f__.g__	3.91408	Young-Cage	3.61298	0.00924492
k__Bacteria.p__Proteobacteria.c__Alphaproteobacteria.o__RF32	3.91408	Young-Cage	3.61298	0.00924492
k__Bacteria.p__TM7.c__TM7_3.o__CW040	3.62981	Young-Cage	3.29817	0.0480102
k__Bacteria.p__TM7.c__TM7_3	3.62981	Young-Cage	3.29702	0.0480102
k__Bacteria.p__TM7	3.62981	Young-Cage	3.29648	0.0480102
k__Bacteria.p__TM7.c__TM7_3.o__CW040.f__F16	3.62981	Young-Cage	3.29603	0.0480102
k__Bacteria.p__TM7.c__TM7_3.o__CW040.f__F16.g__	3.62981	Young-Cage	3.29404	0.0480102
k__Bacteria.__.__	3.74379	Young-Cage	3.23003	0.0196307
k__Bacteria.__.__.__.__	3.74379	Young-Cage	3.23003	0.0196307
k__Bacteria.__	3.74379	Young-Cage	3.23003	0.0196307
k__Bacteria.__.__.__.__.__	3.74379	Young-Cage	3.23003	0.0196307
k__Bacteria.__.__.__	3.74379	Young-Cage	3.23003	0.0196307
k__Bacteria.p__Firmicutes.c__Bacilli.o__Lactobacillales.f__Lactobacillaceae.g__Lactobacillus	4.57781	Young	4.01971	0.0196307
k__Bacteria.p__Firmicutes.c__Bacilli.o__Lactobacillales.f__Lactobacillaceae	4.57781	Young	4.01971	0.0196307
k__Bacteria.p__Firmicutes.c__Bacilli.o__Lactobacillales	4.57876	Young	4.00383	0.0196307
k__Bacteria.p__Bacteroidetes.c__Bacteroidia.o__Bacteroidales.f__Porphyromonadaceae.g__Parabacteroides	4.23796	Young	3.78921	0.0190957
k__Bacteria.p__Bacteroidetes.c__Bacteroidia.o__Bacteroidales.f__Porphyromonadaceae	4.23796	Young	3.78921	0.0190957
k__Bacteria.p__Actinobacteria.c__Coriobacteriia.o__Coriobacteriales.f__Coriobacteriaceae.g__Adlercreutzia	3.98888	Young	3.6202	0.00267067
k__Bacteria.p__Firmicutes.c__Clostridia.o__Clostridiales.f___Mogibacteriaceae_	3.51545	Young	3.03323	0.0274645
k__Bacteria.p__Firmicutes.c__Clostridia.o__Clostridiales.f___Mogibacteriaceae_.g__	3.51545	Young	3.03323	0.0274645
k__Bacteria.p__Proteobacteria.c__Betaproteobacteria.o__Methylophilales	2.09492	Young	3.03291	0.00260049
k__Bacteria.p__Proteobacteria.c__Betaproteobacteria.o__Methylophilales.f__Methylophilaceae	2.09492	Young	3.03283	0.00260049
k__Bacteria.p__Proteobacteria.c__Betaproteobacteria.o__Methylophilales.f__Methylophilaceae.g__Methylotenera	2.09492	Young	3.03282	0.00260049
k__Bacteria.p__Proteobacteria.c__Betaproteobacteria.o__Burkholderiales.f__Comamonadaceae.__	2.76393	Young	3.00056	0.00264535
k__Bacteria.p__Proteobacteria.c__Betaproteobacteria.o__Burkholderiales.f__Comamonadaceae	2.76393	Young	2.98532	0.00264535
k__Bacteria.p__Firmicutes.c__Bacilli.o__Turicibacterales.f__Turicibacteraceae.g__Turicibacter	3.45035	Young	2.97796	0.0441907
k__Bacteria.p__Firmicutes.c__Bacilli.o__Turicibacterales	3.45035	Young	2.95095	0.0441907
k__Bacteria.p__Firmicutes.c__Bacilli.o__Turicibacterales.f__Turicibacteraceae	3.45035	Young	2.89259	0.0441907
k__Bacteria.p__Firmicutes.c__Clostridia.o__Clostridiales.f__Eubacteriaceae.g__Anaerofustis	2.43072	Young	2.86374	0.00654166
k__Bacteria.p__Proteobacteria.c__Alphaproteobacteria.o__Sphingomonadales	2.16187	Young	2.85762	0.0122578
k__Bacteria.p__Firmicutes.c__Clostridia.o__Clostridiales.f__Eubacteriaceae	2.43072	Young	2.85613	0.00654166
k__Bacteria.p__Proteobacteria.c__Alphaproteobacteria.o__Sphingomonadales.f__Sphingomonadaceae.g__Sphingomonas	2.16187	Young	2.83515	0.0122578
k__Bacteria.p__Proteobacteria.c__Alphaproteobacteria.o__Sphingomonadales.f__Sphingomonadaceae	2.16187	Young	2.83199	0.0122578
k__Bacteria.p__Actinobacteria.c__Coriobacteriia.o__Coriobacteriales.f__Coriobacteriaceae.__	2.57207	Young	2.83171	0.00264535
4. Hetero-old (Parabiosis) vs. Aged
Taxanomic unit	LogMaxMean	enriched in	LDA	P-value
k__Bacteria.p__Firmicutes.c__Clostridia.o__Clostridiales	5.69874	Hetero-old	5.06846	0.0143059
k__Bacteria.p__Firmicutes.c__Clostridia	5.69874	Hetero-old	5.02667	0.0143059
k__Bacteria.p__Firmicutes	5.77598	Hetero-old	4.98374	0.0143059
k__Bacteria.p__Firmicutes.c__Clostridia.o__Clostridiales.f__Lachnospiraceae	5.32713	Hetero-old	4.74592	0.0143059
k__Bacteria.p__Firmicutes.c__Clostridia.o__Clostridiales.f__Ruminococcaceae	5.01856	Hetero-old	4.39607	0.0143059
k__Bacteria.p__Bacteroidetes.c__Bacteroidia.o__Bacteroidales.f__Rikenellaceae.g__	4.78751	Hetero-old	4.29087	0.0143059
k__Bacteria.p__Bacteroidetes.c__Bacteroidia.o__Bacteroidales.f__Rikenellaceae	4.78751	Hetero-old	4.25895	0.0143059
k__Bacteria.p__Firmicutes.c__Clostridia.o__Clostridiales.f__Ruminococcaceae.g__Oscillospira	4.71946	Hetero-old	4.0887	0.0143059
k__Bacteria.p__Bacteroidetes.c__Bacteroidia.o__Bacteroidales.f__Porphyromonadaceae.g__Parabacteroides	4.418	Hetero-old	4.08131	0.0143059
k__Bacteria.p__Bacteroidetes.c__Bacteroidia.o__Bacteroidales.f__Porphyromonadaceae	4.418	Hetero-old	4.065	0.0143059
k__Bacteria.p__Firmicutes.c__Clostridia.o__Clostridiales.f__Ruminococcaceae.g__	4.21918	Hetero-old	3.78323	0.0143059
k__Bacteria.p__Bacteroidetes.c__Bacteroidia	5.74961	Old	5.08936	0.0143059
k__Bacteria.p__Bacteroidetes.c__Bacteroidia.o__Bacteroidales	5.74961	Old	5.0593	0.0143059
k__Bacteria.p__Bacteroidetes	5.74961	Old	5.05829	0.0143059
k__Bacteria.p__Bacteroidetes.c__Bacteroidia.o__Bacteroidales.f__S24_7	5.57093	Old	4.89575	0.0143059
k__Bacteria.p__Bacteroidetes.c__Bacteroidia.o__Bacteroidales.f__S24_7.g__	5.57093	Old	4.88943	0.0143059
k__Bacteria.p__Bacteroidetes.c__Bacteroidia.o__Bacteroidales.f___Paraprevotellaceae_.g__Paraprevotella	4.9394	Old	4.67045	0.0105152
k__Bacteria.p__Bacteroidetes.c__Bacteroidia.o__Bacteroidales.f___Paraprevotellaceae_	4.9394	Old	4.67045	0.0105152
k__Bacteria.p__Bacteroidetes.c__Bacteroidia.o__Bacteroidales.f__Prevotellaceae	4.47634	Old	4.16713	0.0105152
k__Bacteria.p__Bacteroidetes.c__Bacteroidia.o__Bacteroidales.f__Prevotellaceae.g__Prevotella	4.47574	Old	4.16672	0.0105152
k__Bacteria.p__Bacteroidetes.c__Bacteroidia.o__Bacteroidales.f__.g__	4.38829	Old	4.08525	0.0105152
k__Bacteria.p__Bacteroidetes.c__Bacteroidia.o__Bacteroidales.f__	4.38829	Old	4.08525	0.0105152
k__Bacteria.p__Actinobacteria	4.39812	Old	4.06931	0.0127254
k__Bacteria.p__Actinobacteria.c__Coriobacteriia.o__Coriobacteriales.f__Coriobacteriaceae.__	2.63899	Old	3.99923	0.0101664
k__Bacteria.p__Firmicutes.c__Erysipelotrichi.o__Erysipelotrichales.f__Erysipelotrichaceae.g__Allobaculum	4.23846	Old	3.93117	0.0105152
k__Bacteria.p__Firmicutes.c__Clostridia.o__Clostridiales.f__Clostridiaceae	4.37596	Old	3.89817	0.0143059
k__Bacteria.p__Actinobacteria.c__Actinobacteria.o__Bifidobacteriales.f__Bifidobacteriaceae	4.22686	Old	3.89622	0.0127254
k__Bacteria.p__Actinobacteria.c__Actinobacteria.o__Bifidobacteriales.f__Bifidobacteriaceae.g__Bifidobacterium	4.22686	Old	3.89501	0.0127254
k__Bacteria.p__Actinobacteria.c__Actinobacteria.o__Bifidobacteriales	4.22686	Old	3.89495	0.0127254
k__Bacteria.p__Actinobacteria.c__Actinobacteria	4.22686	Old	3.89194	0.0127254
k__Bacteria.p__Firmicutes.c__Clostridia.o__Clostridiales.f__Clostridiaceae.g__	4.25529	Old	3.82346	0.0143059
k__Bacteria.p__Proteobacteria.c__Alphaproteobacteria.o__Sphingomonadales.f__Sphingomonadaceae.g__Sphingomonas	2.21986	Old	3.82278	0.0105152
k__Bacteria.p__Proteobacteria.c__Alphaproteobacteria.o__Sphingomonadales.f__Sphingomonadaceae	2.21986	Old	3.76751	0.0105152
k__Bacteria.p__Firmicutes.c__Clostridia.o__Clostridiales.f__Christensenellaceae.g__Christensenella	2.21986	Old	3.73632	0.0318231
k__Bacteria.p__Proteobacteria.c__Alphaproteobacteria.o__Sphingomonadales	2.21986	Old	3.69855	0.0105152
k__Bacteria.p__Bacteroidetes.c__Bacteroidia.o__Bacteroidales.f___Odoribacteraceae_	3.95326	Old	3.66719	0.0105152
k__Bacteria.p__Bacteroidetes.c__Bacteroidia.o__Bacteroidales.f___Odoribacteraceae_.g__Odoribacter	3.95326	Old	3.66719	0.0105152
k__Bacteria.p__Actinobacteria.c__Coriobacteriia	3.91117	Old	3.64675	0.0105152
k__Bacteria.p__Actinobacteria.c__Coriobacteriia.o__Coriobacteriales	3.91117	Old	3.64675	0.0105152
k__Bacteria.p__Actinobacteria.c__Coriobacteriia.o__Coriobacteriales.f__Coriobacteriaceae	3.91117	Old	3.64675	0.0105152
k__Bacteria.p__Actinobacteria.c__Coriobacteriia.o__Coriobacteriales.f__Coriobacteriaceae.g__Adlercreutzia	3.72501	Old	3.48269	0.0105152
k__Bacteria.p__Firmicutes.c__Bacilli.o__Lactobacillales.f__Streptococcaceae.g__Lactococcus	2.31677	Old	3.47835	0.0318231
k__Bacteria.p__Firmicutes.c__Clostridia.o__Clostridiales.f__Clostridiaceae.g__Clostridium	3.59093	Old	3.42151	0.0490901
k__Bacteria.p__Firmicutes.c__Clostridia.o__Clostridiales.f__Lachnospiraceae.g__Dorea	2.6178	Old	3.40272	0.0318231
k__Bacteria.p__Firmicutes.c__Erysipelotrichi.o__Erysipelotrichales.f__Erysipelotrichaceae.g__cc_115	2.6178	Old	3.36968	0.0105152
k__Bacteria.p__Proteobacteria.c__Deltaproteobacteria.o__Desulfovibrionales.f__Desulfovibrionaceae.g__	3.57205	Old	3.3518	0.0318231
k__Bacteria.p__Proteobacteria.c__Epsilonproteobacteria.o__Campylobacterales.f__Helicobacteraceae.g__Helicobacter	3.10916	Old	3.35146	0.0105152
k__Bacteria.p__Proteobacteria.c__Epsilonproteobacteria	3.10916	Old	3.35145	0.0105152
k__Bacteria.p__Proteobacteria.c__Epsilonproteobacteria.o__Campylobacterales	3.10916	Old	3.35145	0.0105152
k__Bacteria.p__Proteobacteria.c__Epsilonproteobacteria.o__Campylobacterales.f__Helicobacteraceae	3.10916	Old	3.35145	0.0105152
k__Bacteria.p__Verrucomicrobia.c__Verrucomicrobiae	3.57684	Old	3.31723	0.0105152
k__Bacteria.p__Verrucomicrobia	3.57684	Old	3.31723	0.0105152
k__Bacteria.p__Verrucomicrobia.c__Verrucomicrobiae.o__Verrucomicrobiales	3.57684	Old	3.31723	0.0105152
k__Bacteria.p__Verrucomicrobia.c__Verrucomicrobiae.o__Verrucomicrobiales.f__Verrucomicrobiaceae.g__Akkermansia	3.57684	Old	3.31723	0.0105152
k__Bacteria.p__Verrucomicrobia.c__Verrucomicrobiae.o__Verrucomicrobiales.f__Verrucomicrobiaceae	3.57684	Old	3.31723	0.0105152
k__Bacteria.p__Actinobacteria.c__Coriobacteriia.o__Coriobacteriales.f__Coriobacteriaceae.g__	3.38123	Old	3.2867	0.0105152
k__Bacteria.p__Bacteroidetes.c__Bacteroidia.o__Bacteroidales.f__Rikenellaceae.g__AF12	3.308	Old	3.27146	0.0105152
k__Bacteria.p__Proteobacteria.c__Betaproteobacteria	3.4629	Old	3.19533	0.0490901
k__Bacteria.p__Proteobacteria.c__Betaproteobacteria.o__Burkholderiales	3.44711	Old	3.18374	0.0490901
k__Bacteria.p__Firmicutes.c__Clostridia.o__Clostridiales.f__Christensenellaceae	3.38123	Old	3.11325	0.013903
k__Bacteria.p__Firmicutes.c__Clostridia.o__Clostridiales.f__Peptococcaceae	2.87308	Old	3.09706	0.0462514
k__Bacteria.p__Firmicutes.c__Clostridia.o__Clostridiales.f__Christensenellaceae.g__	3.3502	Old	3.07141	0.013903
k__Bacteria.p__Proteobacteria.c__Alphaproteobacteria.o__Rickettsiales	3.26616	Old	3.04642	0.0318231
k__Bacteria.p__Proteobacteria.c__Alphaproteobacteria.o__Rickettsiales.f__mitochondria.__	3.26616	Old	3.04642	0.0318231
k__Bacteria.p__Proteobacteria.c__Alphaproteobacteria.o__Rickettsiales.f__mitochondria	3.26616	Old	3.04642	0.0318231
k__Bacteria.p__Proteobacteria.c__Betaproteobacteria.o__Burkholderiales.f__Comamonadaceae	3.00697	Old	3.00357	0.0105152
k__Bacteria.p__Proteobacteria.c__Betaproteobacteria.o__Burkholderiales.f__Comamonadaceae.__	2.99801	Old	2.99831	0.0105152
5. Hetero-young (Parabiosis) vs. Young
Taxanomic unit	LogMaxMean	enriched in	LDA	P-value
k__Bacteria.p__Firmicutes.c__Bacilli.o__Turicibacterales.f__Turicibacteraceae.g__Turicibacter	4.4618	Hetero-young	4.18278	0.0143059
k__Bacteria.p__Firmicutes.c__Bacilli.o__Turicibacterales.f__Turicibacteraceae	4.4618	Hetero-young	4.16139	0.0143059
k__Bacteria.p__Firmicutes.c__Bacilli.o__Turicibacterales	4.4618	Hetero-young	4.14586	0.0143059
k__Bacteria.p__Firmicutes.c__Clostridia.o__Clostridiales.f__Ruminococcaceae.g__Ruminococcus	4.525	Hetero-young	4.05494	0.0274863
k__Bacteria.p__Firmicutes.c__Clostridia.o__Clostridiales.f__Lachnospiraceae.g__Coprococcus	4.45199	Hetero-young	3.99384	0.0274863
k__Bacteria.p__Cyanobacteria.c__4C0d_2.o__YS2.f__	4.19335	Hetero-young	3.87037	0.0274863
k__Bacteria.p__Cyanobacteria.c__4C0d_2.o__YS2.f__.g__	4.19335	Hetero-young	3.86586	0.0274863
k__Bacteria.p__Cyanobacteria	4.19407	Hetero-young	3.85797	0.0274863
k__Bacteria.p__Cyanobacteria.c__4C0d_2	4.19335	Hetero-young	3.84745	0.0274863
k__Bacteria.p__Cyanobacteria.c__4C0d_2.o__YS2	4.19335	Hetero-young	3.84539	0.0274863
k__Bacteria.p__TM7.c__TM7_3.o__CW040	4.02756	Hetero-young	3.70299	0.0127254
k__Bacteria.p__TM7.c__TM7_3	4.02756	Hetero-young	3.6995	0.0127254
k__Bacteria.p__TM7	4.02756	Hetero-young	3.69555	0.0127254
k__Bacteria.p__TM7.c__TM7_3.o__CW040.f__F16	4.02756	Hetero-young	3.69138	0.0127254
k__Bacteria.p__TM7.c__TM7_3.o__CW040.f__F16.g__	4.02756	Hetero-young	3.69059	0.0127254
k__Bacteria.p__Firmicutes.c__Clostridia.o__Clostridiales.f__Clostridiaceae.g__	3.783	Hetero-young	3.56026	0.0490901
k__Bacteria.p__Proteobacteria.c__Alphaproteobacteria	3.62856	Hetero-young	3.41942	0.0274863
k__Bacteria.p__Firmicutes.c__Clostridia.o__Clostridiales.f__Peptostreptococcaceae	3.28882	Hetero-young	3.17808	0.029049
k__Bacteria.p__Firmicutes.c__Clostridia.o__Clostridiales.f__Peptostreptococcaceae.g__	3.28882	Hetero-young	3.14193	0.029049
k__Bacteria.p__Bacteroidetes.c__Bacteroidia.o__Bacteroidales.f__S24_7	5.64907	Young	4.82352	0.0274863
k__Bacteria.p__Bacteroidetes.c__Bacteroidia.o__Bacteroidales.f__S24_7.g__	5.64907	Young	4.81621	0.0274863
k__Bacteria.p__Verrucomicrobia.c__Verrucomicrobiae.o__Verrucomicrobiales.f__Verrucomicrobiaceae	5.03589	Young	4.66588	0.013903
k__Bacteria.p__Verrucomicrobia.c__Verrucomicrobiae.o__Verrucomicrobiales	5.03589	Young	4.66584	0.013903
k__Bacteria.p__Verrucomicrobia.c__Verrucomicrobiae.o__Verrucomicrobiales.f__Verrucomicrobiaceae.g__Akkermansia	5.03589	Young	4.66575	0.013903
k__Bacteria.p__Verrucomicrobia	5.03589	Young	4.66574	0.013903
k__Bacteria.p__Verrucomicrobia.c__Verrucomicrobiae	5.03589	Young	4.66573	0.013903
k__Bacteria.p__Firmicutes.c__Bacilli.o__Lactobacillales.f__Lactobacillaceae	4.57781	Young	4.19131	0.0274863
k__Bacteria.p__Firmicutes.c__Bacilli.o__Lactobacillales.f__Lactobacillaceae.g__Lactobacillus	4.57781	Young	4.1893	0.0274863
k__Bacteria.p__Firmicutes.c__Bacilli.o__Lactobacillales	4.57876	Young	4.18898	0.0274863
k__Bacteria.p__Actinobacteria.c__Coriobacteriia.o__Coriobacteriales.f__Coriobacteriaceae.g__Adlercreutzia	3.98888	Young	3.71066	0.013903
k__Bacteria.p__Actinobacteria.c__Coriobacteriia.o__Coriobacteriales	4.17713	Young	3.69688	0.0274863
k__Bacteria.p__Actinobacteria.c__Coriobacteriia.o__Coriobacteriales.f__Coriobacteriaceae	4.17713	Young	3.69459	0.0274863
k__Bacteria.p__Actinobacteria.c__Coriobacteriia	4.17713	Young	3.68139	0.0274863
k__Bacteria.p__Proteobacteria.c__Betaproteobacteria.o__Methylophilales	2.09492	Young	3.4573	0.0309714
k__Bacteria.p__Proteobacteria.c__Betaproteobacteria.o__Methylophilales.f__Methylophilaceae.g__Methylotenera	2.09492	Young	3.45409	0.0309714
k__Bacteria.p__Proteobacteria.c__Betaproteobacteria.o__Methylophilales.f__Methylophilaceae	2.09492	Young	3.42856	0.0309714
k__Bacteria.p__Firmicutes.c__Clostridia.o__Clostridiales.f__Eubacteriaceae	2.43072	Young	3.23296	0.0318231
k__Bacteria.p__Firmicutes.c__Clostridia.o__Clostridiales.f__Eubacteriaceae.g__Anaerofustis	2.43072	Young	3.23294	0.0318231
k__Bacteria.p__Proteobacteria.c__Betaproteobacteria.o__Burkholderiales.f__Comamonadaceae	2.76393	Young	3.13612	0.0318231
k__Bacteria.p__Proteobacteria.c__Betaproteobacteria.o__Burkholderiales.f__Comamonadaceae.__	2.76393	Young	3.11281	0.0318231
6. Hetero-young (Parabiosis) vs. Iso-Young (Parabiosis)
Taxanomic unit	LogMaxMean	enriched in	LDA	P-value
k__Bacteria.p__Firmicutes	5.77203	Hetero-young	4.85976	0.0272484
k__Bacteria.p__Firmicutes.c__Clostridia.o__Clostridiales.f__Peptostreptococcaceae.g__	3.28882	Hetero-young	3.9992	0.00746875
k__Bacteria.p__Firmicutes.c__Clostridia.o__Clostridiales.f__Peptostreptococcaceae	3.28882	Hetero-young	3.98418	0.00746875
k__Bacteria.p__Proteobacteria.c__Gammaproteobacteria	3.09947	Iso-young	4.40594	0.0303828
k__Bacteria.p__Actinobacteria.c__Coriobacteriia.o__Coriobacteriales.f__Coriobacteriaceae.g__Adlercreutzia	3.45907	Iso-young	4.15118	0.0401209
k__Bacteria.p__Verrucomicrobia.c__Verrucomicrobiae.o__Verrucomicrobiales	4.42992	Iso-young	4.08487	0.0107079
k__Bacteria.p__Verrucomicrobia.c__Verrucomicrobiae	4.42992	Iso-young	4.08458	0.0107079
k__Bacteria.p__Verrucomicrobia.c__Verrucomicrobiae.o__Verrucomicrobiales.f__Verrucomicrobiaceae.g__Akkermansia	4.42992	Iso-young	4.08454	0.0107079
k__Bacteria.p__Verrucomicrobia	4.42992	Iso-young	4.08452	0.0107079
k__Bacteria.p__Verrucomicrobia.c__Verrucomicrobiae.o__Verrucomicrobiales.f__Verrucomicrobiaceae	4.42992	Iso-young	4.08449	0.0107079
k__Bacteria.p__Firmicutes.__.__.__	3.1734	Iso-young	3.83382	0.0334416
k__Bacteria.p__Firmicutes.__.__	3.1734	Iso-young	3.78882	0.0334416
k__Bacteria.p__Firmicutes.__	3.1734	Iso-young	3.78716	0.0334416
k__Bacteria.p__Firmicutes.__.__.__.__	3.1734	Iso-young	3.78228	0.0334416
7. Hetero-old (Parabiosis) vs. Iso-aged (Parabiosis)
Taxanomic unit	LogMaxMean	enriched in	LDA	P-value
k__Bacteria.p__Firmicutes	5.77598	Hetero-old	4.76537	0.0433081
k__Bacteria.p__Firmicutes.c__Bacilli	4.91227	Hetero-old	4.37956	0.0433081
k__Bacteria.p__Firmicutes.c__Bacilli.o__Turicibacterales.f__Turicibacteraceae	4.64285	Hetero-old	4.09883	0.0433081
k__Bacteria.p__Firmicutes.c__Bacilli.o__Turicibacterales	4.64285	Hetero-old	4.08692	0.0433081
k__Bacteria.p__Firmicutes.c__Bacilli.o__Turicibacterales.f__Turicibacteraceae.g__Turicibacter	4.64285	Hetero-old	4.03426	0.0433081
k__Bacteria.p__Bacteroidetes.c__Bacteroidia.o__Bacteroidales.f__S24_7.g__	5.51977	Iso-old	4.83033	0.0433081
k__Bacteria.p__Bacteroidetes.c__Bacteroidia.o__Bacteroidales.f__S24_7	5.51977	Iso-old	4.77115	0.0433081
k__Bacteria.p__Bacteroidetes	5.64383	Iso-old	4.75714	0.0209213
k__Bacteria.p__Bacteroidetes.c__Bacteroidia.o__Bacteroidales	5.64383	Iso-old	4.726	0.0209213
k__Bacteria.p__Bacteroidetes.c__Bacteroidia	5.64383	Iso-old	4.60649	0.0209213
k__Bacteria.p__Proteobacteria.c__Gammaproteobacteria	4.01683	Iso-old	4.3782	0.0383936
k__Bacteria.p__Firmicutes.c__Bacilli.o__Bacillales	2.36792	Iso-old	4.14222	0.0472209
k__Bacteria.p__Proteobacteria.c__Gammaproteobacteria.o__Enterobacteriales	4.01683	Iso-old	4.00896	0.0138744
k__Bacteria.p__Proteobacteria.c__Gammaproteobacteria.o__Enterobacteriales.f__Enterobacteriaceae.g__Escherichia	4.01683	Iso-old	3.99617	0.0138744
k__Bacteria.p__Proteobacteria.c__Gammaproteobacteria.o__Enterobacteriales.f__Enterobacteriaceae	4.01683	Iso-old	3.98292	0.0138744
k__Bacteria.p__Firmicutes.c__Clostridia.o__Clostridiales.f__Christensenellaceae.g__Christensenella	2.79389	Iso-old	3.68892	0.0472209
k__Bacteria.p__Actinobacteria.c__Coriobacteriia	3.80462	Iso-old	3.57911	0.0472209
k__Bacteria.p__Actinobacteria.c__Coriobacteriia.o__Coriobacteriales	3.80462	Iso-old	3.5704	0.0472209
k__Bacteria.p__Actinobacteria.c__Coriobacteriia.o__Coriobacteriales.f__Coriobacteriaceae	3.80462	Iso-old	3.56175	0.0472209
k__Bacteria.p__Tenericutes.c__Mollicutes.o__Anaeroplasmatales.f__Anaeroplasmataceae.g__Anaeroplasma	3.03693	Iso-old	3.50306	0.0472209
k__Bacteria.p__Tenericutes.c__Mollicutes.o__Anaeroplasmatales.f__Anaeroplasmataceae	3.03693	Iso-old	3.47032	0.0472209
k__Bacteria.p__Actinobacteria.c__Coriobacteriia.o__Coriobacteriales.f__Coriobacteriaceae.g__	3.6178	Iso-old	3.43924	0.0472209
k__Bacteria.p__Verrucomicrobia.c__Verrucomicrobiae.o__Verrucomicrobiales	3.59837	Iso-old	3.43587	0.0472209
k__Bacteria.p__Verrucomicrobia.c__Verrucomicrobiae.o__Verrucomicrobiales.f__Verrucomicrobiaceae.g__Akkermansia	3.59837	Iso-old	3.43584	0.0472209
k__Bacteria.p__Verrucomicrobia.c__Verrucomicrobiae.o__Verrucomicrobiales.f__Verrucomicrobiaceae	3.59837	Iso-old	3.43406	0.0472209
k__Bacteria.p__Verrucomicrobia	3.59837	Iso-old	3.43324	0.0472209
k__Bacteria.p__Tenericutes.c__Mollicutes.o__Anaeroplasmatales	3.03693	Iso-old	3.43095	0.0472209
k__Bacteria.p__Firmicutes.c__Clostridia.o__Clostridiales.f__Lachnospiraceae.g__Dorea	2.8908	Iso-old	3.42905	0.0472209
k__Bacteria.p__Verrucomicrobia.c__Verrucomicrobiae	3.59837	Iso-old	3.41861	0.0472209
k__Bacteria.p__Actinobacteria.c__Coriobacteriia.o__Coriobacteriales.f__Coriobacteriaceae.g__Adlercreutzia	3.28874	Iso-old	3.34507	0.0472209
k__Bacteria.p__Firmicutes.c__Erysipelotrichi.o__Erysipelotrichales.f__Erysipelotrichaceae.g__Allobaculum	3.19901	Iso-old	3.3302	0.0472209
8. Hetero-old (Parabiosis) vs. Aged
Taxanomic unit	LogMaxMean	enriched in	LDA	P-value
k__Bacteria.p__Firmicutes.c__Clostridia.o__Clostridiales	5.69874	Hetero-old	5.06846	0.0143059
k__Bacteria.p__Firmicutes.c__Clostridia	5.69874	Hetero-old	5.02667	0.0143059
k__Bacteria.p__Firmicutes	5.77598	Hetero-old	4.98374	0.0143059
k__Bacteria.p__Firmicutes.c__Clostridia.o__Clostridiales.f__Lachnospiraceae	5.32713	Hetero-old	4.74592	0.0143059
k__Bacteria.p__Firmicutes.c__Clostridia.o__Clostridiales.f__Ruminococcaceae	5.01856	Hetero-old	4.39607	0.0143059
k__Bacteria.p__Bacteroidetes.c__Bacteroidia.o__Bacteroidales.f__Rikenellaceae.g__	4.78751	Hetero-old	4.29087	0.0143059
k__Bacteria.p__Bacteroidetes.c__Bacteroidia.o__Bacteroidales.f__Rikenellaceae	4.78751	Hetero-old	4.25895	0.0143059
k__Bacteria.p__Firmicutes.c__Clostridia.o__Clostridiales.f__Ruminococcaceae.g__Oscillospira	4.71946	Hetero-old	4.0887	0.0143059
k__Bacteria.p__Bacteroidetes.c__Bacteroidia.o__Bacteroidales.f__Porphyromonadaceae.g__Parabacteroides	4.418	Hetero-old	4.08131	0.0143059
k__Bacteria.p__Bacteroidetes.c__Bacteroidia.o__Bacteroidales.f__Porphyromonadaceae	4.418	Hetero-old	4.065	0.0143059
k__Bacteria.p__Firmicutes.c__Clostridia.o__Clostridiales.f__Ruminococcaceae.g__	4.21918	Hetero-old	3.78323	0.0143059
k__Bacteria.p__Bacteroidetes.c__Bacteroidia	5.74961	Old	5.08936	0.0143059
k__Bacteria.p__Bacteroidetes.c__Bacteroidia.o__Bacteroidales	5.74961	Old	5.0593	0.0143059
k__Bacteria.p__Bacteroidetes	5.74961	Old	5.05829	0.0143059
k__Bacteria.p__Bacteroidetes.c__Bacteroidia.o__Bacteroidales.f__S24_7	5.57093	Old	4.89575	0.0143059
k__Bacteria.p__Bacteroidetes.c__Bacteroidia.o__Bacteroidales.f__S24_7.g__	5.57093	Old	4.88943	0.0143059
k__Bacteria.p__Bacteroidetes.c__Bacteroidia.o__Bacteroidales.f___Paraprevotellaceae_.g__Paraprevotella	4.9394	Old	4.67045	0.0105152
k__Bacteria.p__Bacteroidetes.c__Bacteroidia.o__Bacteroidales.f___Paraprevotellaceae_	4.9394	Old	4.67045	0.0105152
k__Bacteria.p__Bacteroidetes.c__Bacteroidia.o__Bacteroidales.f__Prevotellaceae	4.47634	Old	4.16713	0.0105152
k__Bacteria.p__Bacteroidetes.c__Bacteroidia.o__Bacteroidales.f__Prevotellaceae.g__Prevotella	4.47574	Old	4.16672	0.0105152
k__Bacteria.p__Bacteroidetes.c__Bacteroidia.o__Bacteroidales.f__.g__	4.38829	Old	4.08525	0.0105152
k__Bacteria.p__Bacteroidetes.c__Bacteroidia.o__Bacteroidales.f__	4.38829	Old	4.08525	0.0105152
k__Bacteria.p__Actinobacteria	4.39812	Old	4.06931	0.0127254
k__Bacteria.p__Actinobacteria.c__Coriobacteriia.o__Coriobacteriales.f__Coriobacteriaceae.__	2.63899	Old	3.99923	0.0101664
k__Bacteria.p__Firmicutes.c__Erysipelotrichi.o__Erysipelotrichales.f__Erysipelotrichaceae.g__Allobaculum	4.23846	Old	3.93117	0.0105152
k__Bacteria.p__Firmicutes.c__Clostridia.o__Clostridiales.f__Clostridiaceae	4.37596	Old	3.89817	0.0143059
k__Bacteria.p__Actinobacteria.c__Actinobacteria.o__Bifidobacteriales.f__Bifidobacteriaceae	4.22686	Old	3.89622	0.0127254
k__Bacteria.p__Actinobacteria.c__Actinobacteria.o__Bifidobacteriales.f__Bifidobacteriaceae.g__Bifidobacterium	4.22686	Old	3.89501	0.0127254
k__Bacteria.p__Actinobacteria.c__Actinobacteria.o__Bifidobacteriales	4.22686	Old	3.89495	0.0127254
k__Bacteria.p__Actinobacteria.c__Actinobacteria	4.22686	Old	3.89194	0.0127254
k__Bacteria.p__Firmicutes.c__Clostridia.o__Clostridiales.f__Clostridiaceae.g__	4.25529	Old	3.82346	0.0143059
k__Bacteria.p__Proteobacteria.c__Alphaproteobacteria.o__Sphingomonadales.f__Sphingomonadaceae.g__Sphingomonas	2.21986	Old	3.82278	0.0105152
k__Bacteria.p__Proteobacteria.c__Alphaproteobacteria.o__Sphingomonadales.f__Sphingomonadaceae	2.21986	Old	3.76751	0.0105152
k__Bacteria.p__Firmicutes.c__Clostridia.o__Clostridiales.f__Christensenellaceae.g__Christensenella	2.21986	Old	3.73632	0.0318231
k__Bacteria.p__Proteobacteria.c__Alphaproteobacteria.o__Sphingomonadales	2.21986	Old	3.69855	0.0105152
k__Bacteria.p__Bacteroidetes.c__Bacteroidia.o__Bacteroidales.f___Odoribacteraceae_	3.95326	Old	3.66719	0.0105152
k__Bacteria.p__Bacteroidetes.c__Bacteroidia.o__Bacteroidales.f___Odoribacteraceae_.g__Odoribacter	3.95326	Old	3.66719	0.0105152
k__Bacteria.p__Actinobacteria.c__Coriobacteriia	3.91117	Old	3.64675	0.0105152
k__Bacteria.p__Actinobacteria.c__Coriobacteriia.o__Coriobacteriales	3.91117	Old	3.64675	0.0105152
k__Bacteria.p__Actinobacteria.c__Coriobacteriia.o__Coriobacteriales.f__Coriobacteriaceae	3.91117	Old	3.64675	0.0105152
k__Bacteria.p__Actinobacteria.c__Coriobacteriia.o__Coriobacteriales.f__Coriobacteriaceae.g__Adlercreutzia	3.72501	Old	3.48269	0.0105152
k__Bacteria.p__Firmicutes.c__Bacilli.o__Lactobacillales.f__Streptococcaceae.g__Lactococcus	2.31677	Old	3.47835	0.0318231
k__Bacteria.p__Firmicutes.c__Clostridia.o__Clostridiales.f__Clostridiaceae.g__Clostridium	3.59093	Old	3.42151	0.0490901
k__Bacteria.p__Firmicutes.c__Clostridia.o__Clostridiales.f__Lachnospiraceae.g__Dorea	2.6178	Old	3.40272	0.0318231
k__Bacteria.p__Firmicutes.c__Erysipelotrichi.o__Erysipelotrichales.f__Erysipelotrichaceae.g__cc_115	2.6178	Old	3.36968	0.0105152
k__Bacteria.p__Proteobacteria.c__Deltaproteobacteria.o__Desulfovibrionales.f__Desulfovibrionaceae.g__	3.57205	Old	3.3518	0.0318231
k__Bacteria.p__Proteobacteria.c__Epsilonproteobacteria.o__Campylobacterales.f__Helicobacteraceae.g__Helicobacter	3.10916	Old	3.35146	0.0105152
k__Bacteria.p__Proteobacteria.c__Epsilonproteobacteria	3.10916	Old	3.35145	0.0105152
k__Bacteria.p__Proteobacteria.c__Epsilonproteobacteria.o__Campylobacterales	3.10916	Old	3.35145	0.0105152
k__Bacteria.p__Proteobacteria.c__Epsilonproteobacteria.o__Campylobacterales.f__Helicobacteraceae	3.10916	Old	3.35145	0.0105152
k__Bacteria.p__Verrucomicrobia.c__Verrucomicrobiae	3.57684	Old	3.31723	0.0105152
k__Bacteria.p__Verrucomicrobia	3.57684	Old	3.31723	0.0105152
k__Bacteria.p__Verrucomicrobia.c__Verrucomicrobiae.o__Verrucomicrobiales	3.57684	Old	3.31723	0.0105152
k__Bacteria.p__Verrucomicrobia.c__Verrucomicrobiae.o__Verrucomicrobiales.f__Verrucomicrobiaceae.g__Akkermansia	3.57684	Old	3.31723	0.0105152
k__Bacteria.p__Verrucomicrobia.c__Verrucomicrobiae.o__Verrucomicrobiales.f__Verrucomicrobiaceae	3.57684	Old	3.31723	0.0105152
k__Bacteria.p__Actinobacteria.c__Coriobacteriia.o__Coriobacteriales.f__Coriobacteriaceae.g__	3.38123	Old	3.2867	0.0105152
k__Bacteria.p__Bacteroidetes.c__Bacteroidia.o__Bacteroidales.f__Rikenellaceae.g__AF12	3.308	Old	3.27146	0.0105152
k__Bacteria.p__Proteobacteria.c__Betaproteobacteria	3.4629	Old	3.19533	0.0490901
k__Bacteria.p__Proteobacteria.c__Betaproteobacteria.o__Burkholderiales	3.44711	Old	3.18374	0.0490901
k__Bacteria.p__Firmicutes.c__Clostridia.o__Clostridiales.f__Christensenellaceae	3.38123	Old	3.11325	0.013903
k__Bacteria.p__Firmicutes.c__Clostridia.o__Clostridiales.f__Peptococcaceae	2.87308	Old	3.09706	0.0462514
k__Bacteria.p__Firmicutes.c__Clostridia.o__Clostridiales.f__Christensenellaceae.g__	3.3502	Old	3.07141	0.013903
k__Bacteria.p__Proteobacteria.c__Alphaproteobacteria.o__Rickettsiales	3.26616	Old	3.04642	0.0318231
k__Bacteria.p__Proteobacteria.c__Alphaproteobacteria.o__Rickettsiales.f__mitochondria.__	3.26616	Old	3.04642	0.0318231
k__Bacteria.p__Proteobacteria.c__Alphaproteobacteria.o__Rickettsiales.f__mitochondria	3.26616	Old	3.04642	0.0318231
k__Bacteria.p__Proteobacteria.c__Betaproteobacteria.o__Burkholderiales.f__Comamonadaceae	3.00697	Old	3.00357	0.0105152
k__Bacteria.p__Proteobacteria.c__Betaproteobacteria.o__Burkholderiales.f__Comamonadaceae.__	2.99801	Old	2.99831	0.0105152
9. iv8-old (Serum injection) vs. Aged
Taxanomic unit	LogMaxMean	enriched in	LDA	P-value
k__Bacteria.p__Firmicutes.c__Clostridia	5.64013	iv8-old	4.91173	0.0128267
k__Bacteria.p__Firmicutes.c__Clostridia.o__Clostridiales	5.63987	iv8-old	4.91101	0.0128267
k__Bacteria.p__Firmicutes.c__Clostridia.o__Clostridiales.f__Ruminococcaceae	5.0983	iv8-old	4.52038	0.00341479
k__Bacteria.p__Firmicutes.c__Clostridia.o__Clostridiales.f__Lachnospiraceae	5.18457	iv8-old	4.51949	0.0191725
k__Bacteria.p__Firmicutes.c__Clostridia.o__Clostridiales.__	4.94118	iv8-old	4.42315	0.00541391
k__Bacteria.p__Firmicutes.c__Clostridia.o__Clostridiales.__.__	4.94118	iv8-old	4.42315	0.00541391
k__Bacteria.p__Firmicutes.c__Clostridia.o__Clostridiales.f__Ruminococcaceae.g__Oscillospira	4.87398	iv8-old	4.35258	0.00341479
k__Bacteria.p__Firmicutes.c__Clostridia.o__Clostridiales.f__Lachnospiraceae.__	4.93167	iv8-old	4.28738	0.040424
k__Bacteria.p__Verrucomicrobia.c__Verrucomicrobiae.o__Verrucomicrobiales.f__Verrucomicrobiaceae	4.52343	iv8-old	4.19093	0.00341479
k__Bacteria.p__Verrucomicrobia	4.52343	iv8-old	4.19093	0.00341479
k__Bacteria.p__Verrucomicrobia.c__Verrucomicrobiae.o__Verrucomicrobiales	4.52343	iv8-old	4.19093	0.00341479
k__Bacteria.p__Verrucomicrobia.c__Verrucomicrobiae	4.52343	iv8-old	4.19093	0.00341479
k__Bacteria.p__Verrucomicrobia.c__Verrucomicrobiae.o__Verrucomicrobiales.f__Verrucomicrobiaceae.g__Akkermansia	4.52343	iv8-old	4.19093	0.00341479
k__Bacteria.p__Bacteroidetes.c__Bacteroidia.o__Bacteroidales.f__Rikenellaceae.g__	4.6868	iv8-old	4.10635	0.00841546
k__Bacteria.p__Bacteroidetes.c__Bacteroidia.o__Bacteroidales.f__Rikenellaceae	4.6868	iv8-old	4.07004	0.0191725
k__Bacteria.p__Cyanobacteria.c__4C0d_2.o__YS2.f__.g__	4.49341	iv8-old	3.9716	0.00541391
k__Bacteria.p__Cyanobacteria.c__4C0d_2	4.49341	iv8-old	3.9716	0.00541391
k__Bacteria.p__Cyanobacteria.c__4C0d_2.o__YS2.f__	4.49341	iv8-old	3.9716	0.00541391
k__Bacteria.p__Cyanobacteria.c__4C0d_2.o__YS2	4.49341	iv8-old	3.9716	0.00541391
k__Bacteria.p__Cyanobacteria	4.49575	iv8-old	3.97021	0.00541391
k__Bacteria.p__Firmicutes.c__Clostridia.o__Clostridiales.f__Ruminococcaceae.g__	4.35544	iv8-old	3.92957	0.0128267
k__Bacteria.p__Proteobacteria.c__Alphaproteobacteria.o__RF32.f__	4.1665	iv8-old	3.78023	0.00341479
k__Bacteria.p__Proteobacteria.c__Alphaproteobacteria.o__RF32.f__.g__	4.1665	iv8-old	3.78023	0.00341479
k__Bacteria.p__Proteobacteria.c__Alphaproteobacteria.o__RF32	4.1665	iv8-old	3.78023	0.00341479
k__Bacteria.p__Proteobacteria	4.39049	iv8-old	3.73754	0.028108
k__Bacteria.p__Firmicutes.c__Clostridia.o__Clostridiales.f__Lachnospiraceae.g__Coprococcus	4.26433	iv8-old	3.70128	0.028108
k__Bacteria.p__Proteobacteria.c__Alphaproteobacteria	4.17599	iv8-old	3.70087	0.0128267
k__Bacteria.p__Firmicutes.c__Clostridia.o__Clostridiales.f__Dehalobacteriaceae.g__Dehalobacterium	3.72438	iv8-old	3.30746	0.0128267
k__Bacteria.p__Firmicutes.c__Clostridia.o__Clostridiales.f__Dehalobacteriaceae	3.72438	iv8-old	3.30099	0.0128267
k__Bacteria.p__Bacteroidetes.c__Bacteroidia.o__Bacteroidales	5.74961	Old	4.89297	0.00341479
k__Bacteria.p__Bacteroidetes.c__Bacteroidia	5.74961	Old	4.89297	0.00341479
k__Bacteria.p__Bacteroidetes	5.74961	Old	4.89283	0.00341479
k__Bacteria.p__Bacteroidetes.c__Bacteroidia.o__Bacteroidales.f___Paraprevotellaceae_	4.9394	Old	4.61927	0.000843559
k__Bacteria.p__Bacteroidetes.c__Bacteroidia.o__Bacteroidales.f___Paraprevotellaceae_.g__Paraprevotella	4.9394	Old	4.61927	0.000843559
k__Bacteria.p__Firmicutes.c__Bacilli	4.93262	Old	4.59387	0.00341479
k__Bacteria.p__Firmicutes.c__Bacilli.o__Lactobacillales	4.69335	Old	4.32598	0.00299
k__Bacteria.p__Firmicutes.c__Bacilli.o__Lactobacillales.f__Lactobacillaceae.g__Lactobacillus	4.68839	Old	4.32038	0.00299
k__Bacteria.p__Firmicutes.c__Bacilli.o__Lactobacillales.f__Lactobacillaceae	4.68839	Old	4.32038	0.00299
k__Bacteria.p__Firmicutes.c__Bacilli.o__Turicibacterales.f__Turicibacteraceae	4.55907	Old	4.25974	0.0025987
k__Bacteria.p__Firmicutes.c__Bacilli.o__Turicibacterales.f__Turicibacteraceae.g__Turicibacter	4.55907	Old	4.25887	0.0025987
k__Bacteria.p__Firmicutes.c__Bacilli.o__Turicibacterales	4.55907	Old	4.25848	0.0025987
k__Bacteria.p__Bacteroidetes.c__Bacteroidia.o__Bacteroidales.f__Prevotellaceae	4.47634	Old	4.05621	0.00324083
k__Bacteria.p__Bacteroidetes.c__Bacteroidia.o__Bacteroidales.f__Prevotellaceae.g__Prevotella	4.47574	Old	4.05519	0.00324083
k__Bacteria.p__Firmicutes.c__Clostridia.o__Clostridiales.f__Clostridiaceae	4.37596	Old	4.04729	0.0033708
k__Bacteria.p__Bacteroidetes.c__Bacteroidia.o__Bacteroidales.f__.g__	4.38829	Old	4.00535	0.00479749
k__Bacteria.p__Bacteroidetes.c__Bacteroidia.o__Bacteroidales.f__	4.38829	Old	4.00535	0.00479749
k__Bacteria.p__Firmicutes.c__Clostridia.o__Clostridiales.f__Clostridiaceae.g__	4.25529	Old	3.96787	0.00145886
k__Bacteria.p__Proteobacteria.c__Alphaproteobacteria.o__Sphingomonadales.f__Sphingomonadaceae	2.21986	Old	3.82403	0.000843559
k__Bacteria.p__Proteobacteria.c__Alphaproteobacteria.o__Sphingomonadales	2.21986	Old	3.78609	0.000843559
k__Bacteria.p__Proteobacteria.c__Alphaproteobacteria.o__Sphingomonadales.f__Sphingomonadaceae.g__Sphingomonas	2.21986	Old	3.76581	0.000843559
k__Bacteria.p__Proteobacteria.c__Alphaproteobacteria.o__Caulobacterales.f__Caulobacteraceae	1.79389	Old	3.75722	0.017513
k__Bacteria.p__Proteobacteria.c__Alphaproteobacteria.o__Caulobacterales	1.79389	Old	3.74468	0.017513
k__Bacteria.p__Firmicutes.c__Bacilli.o__Lactobacillales.f__Streptococcaceae	2.74814	Old	3.73965	0.000843559
k__Bacteria.p__Firmicutes.c__Bacilli.o__Lactobacillales.f__Streptococcaceae.g__Streptococcus	2.54722	Old	3.72614	0.000825593
k__Bacteria.p__Bacteroidetes.c__Bacteroidia.o__Bacteroidales.f___Odoribacteraceae_.g__Odoribacter	3.95326	Old	3.66444	0.000843559
k__Bacteria.p__Bacteroidetes.c__Bacteroidia.o__Bacteroidales.f___Odoribacteraceae_	3.95326	Old	3.66444	0.000843559
k__Bacteria.p__Firmicutes.c__Clostridia.o__Clostridiales.f__Christensenellaceae.g__Christensenella	2.21986	Old	3.65238	0.0242458
k__Bacteria.p__Actinobacteria	4.39812	Old	3.61479	0.040424
k__Bacteria.p__Firmicutes.c__Erysipelotrichi.o__Erysipelotrichales.f__Erysipelotrichaceae.g__cc_115	2.6178	Old	3.55285	0.000843559
k__Bacteria.p__Actinobacteria.c__Coriobacteriia.o__Coriobacteriales.f__Coriobacteriaceae.__	2.63899	Old	3.5272	0.000825593
k__Bacteria.p__Actinobacteria.c__Coriobacteriia.o__Coriobacteriales.f__Coriobacteriaceae.g__Adlercreutzia	3.72501	Old	3.44541	0.00299
k__Bacteria.p__Proteobacteria.c__Epsilonproteobacteria	3.10916	Old	3.40229	0.000843559
k__Bacteria.p__Proteobacteria.c__Epsilonproteobacteria.o__Campylobacterales	3.10916	Old	3.40229	0.000843559
k__Bacteria.p__Proteobacteria.c__Epsilonproteobacteria.o__Campylobacterales.f__Helicobacteraceae.g__Helicobacter	3.10916	Old	3.40229	0.000843559
k__Bacteria.p__Proteobacteria.c__Epsilonproteobacteria.o__Campylobacterales.f__Helicobacteraceae	3.10916	Old	3.40228	0.000843559
k__Bacteria.p__Firmicutes.c__Bacilli.o__Lactobacillales.f__Streptococcaceae.g__Lactococcus	2.31677	Old	3.39545	0.00422706
k__Bacteria.p__Firmicutes.c__Clostridia.o__Clostridiales.f__Clostridiaceae.g__Clostridium	3.59093	Old	3.32866	0.0175484
k__Bacteria.p__Proteobacteria.c__Deltaproteobacteria.o__Desulfovibrionales.f__Desulfovibrionaceae.g__	3.57205	Old	3.28535	0.00422706
k__Bacteria.p__Bacteroidetes.c__Bacteroidia.o__Bacteroidales.f__Rikenellaceae.g__AF12	3.308	Old	3.17004	0.000843559
k__Bacteria.p__Firmicutes.c__Clostridia.o__Clostridiales.f__Christensenellaceae	3.38123	Old	3.11796	0.0104713
k__Bacteria.p__Firmicutes.c__Clostridia.o__Clostridiales.f__Christensenellaceae.g__	3.3502	Old	3.09296	0.0104713
k__Bacteria.p__Proteobacteria.c__Betaproteobacteria.o__Burkholderiales.f__Comamonadaceae	3.00697	Old	3.04059	0.000843559
k__Bacteria.p__Proteobacteria.c__Betaproteobacteria.o__Burkholderiales.f__Comamonadaceae.__	2.99801	Old	3.03062	0.000843559
k__Bacteria.p__Firmicutes.c__Clostridia.o__Clostridiales.f__Peptococcaceae.g__rc4_4	2.69698	Old	2.98284	0.017513
10. iv16-old (Serum injection) vs. Aged
Taxanomic unit	LogMaxMean	enriched in	LDA	P-value
k__Bacteria.p__Firmicutes.c__Clostridia	5.66355	iv16-old	4.97002	0.0061699
k__Bacteria.p__Firmicutes.c__Clostridia.o__Clostridiales	5.66243	iv16-old	4.96778	0.0061699
k__Bacteria.p__Firmicutes.c__Clostridia.o__Clostridiales.f__Lachnospiraceae	5.27274	iv16-old	4.7132	0.0284597
k__Bacteria.p__Firmicutes.c__Clostridia.o__Clostridiales.__	4.972	iv16-old	4.45273	0.0061699
k__Bacteria.p__Firmicutes.c__Clostridia.o__Clostridiales.__.__	4.972	iv16-old	4.45273	0.0061699
k__Bacteria.p__Firmicutes.c__Clostridia.o__Clostridiales.f__Ruminococcaceae	5.05582	iv16-old	4.45058	0.0061699
k__Bacteria.p__Firmicutes.c__Clostridia.o__Clostridiales.f__Ruminococcaceae.g__Oscillospira	4.81943	iv16-old	4.27357	0.0061699
k__Bacteria.p__Bacteroidetes.c__Bacteroidia.o__Bacteroidales.f__Rikenellaceae.g__	4.76895	iv16-old	4.25879	0.0061699
k__Bacteria.p__Bacteroidetes.c__Bacteroidia.o__Bacteroidales.f__Rikenellaceae	4.76908	iv16-old	4.23459	0.0061699
k__Bacteria.p__Firmicutes.c__Clostridia.o__Clostridiales.f__Lachnospiraceae.g__	4.6559	iv16-old	4.17846	0.0105871
k__Bacteria.p__Tenericutes.c__Mollicutes.o__Anaeroplasmatales.f__Anaeroplasmataceae.g__Anaeroplasma	4.35487	iv16-old	3.97211	0.00571231
k__Bacteria.p__Tenericutes.c__Mollicutes.o__Anaeroplasmatales.f__Anaeroplasmataceae	4.35487	iv16-old	3.97204	0.00571231
k__Bacteria.p__Tenericutes.c__Mollicutes.o__Anaeroplasmatales	4.35487	iv16-old	3.97202	0.00571231
k__Bacteria.p__Tenericutes	4.39415	iv16-old	3.97128	0.0061699
k__Bacteria.p__Tenericutes.c__Mollicutes	4.39415	iv16-old	3.97128	0.0061699
k__Bacteria.p__Cyanobacteria.c__4C0d_2.o__YS2.f__.g__	4.32289	iv16-old	3.81285	0.0105871
k__Bacteria.p__Cyanobacteria.c__4C0d_2	4.32289	iv16-old	3.81285	0.0105871
k__Bacteria.p__Cyanobacteria.c__4C0d_2.o__YS2.f__	4.32289	iv16-old	3.81285	0.0105871
k__Bacteria.p__Cyanobacteria.c__4C0d_2.o__YS2	4.32289	iv16-old	3.81285	0.0105871
k__Bacteria.p__Cyanobacteria	4.3275	iv16-old	3.81209	0.0105871
k__Bacteria.p__Firmicutes.c__Clostridia.o__Clostridiales.f__Ruminococcaceae.g__	4.22077	iv16-old	3.70141	0.0284597
k__Bacteria.__.__	3.884	iv16-old	3.51749	0.0061699
k__Bacteria.__.__.__.__	3.884	iv16-old	3.51749	0.0061699
k__Bacteria.__	3.884	iv16-old	3.51749	0.0061699
k__Bacteria.__.__.__.__.__	3.884	iv16-old	3.51749	0.0061699
k__Bacteria.__.__.__	3.884	iv16-old	3.51749	0.0061699
k__Bacteria.p__Firmicutes.c__Clostridia.o__Clostridiales.f__Ruminococcaceae.__	3.93044	iv16-old	3.42911	0.0446097
k__Bacteria.p__Proteobacteria.c__Deltaproteobacteria.o__Desulfovibrionales.f__Desulfovibrionaceae.g__Desulfovibrio	3.76004	iv16-old	3.41048	0.0316334
k__Bacteria.p__Bacteroidetes.c__Bacteroidia.o__Bacteroidales	5.74961	Old	4.92465	0.0061699
k__Bacteria.p__Bacteroidetes.c__Bacteroidia	5.74961	Old	4.92465	0.0061699
k__Bacteria.p__Bacteroidetes	5.74961	Old	4.92443	0.0061699
k__Bacteria.p__Bacteroidetes.c__Bacteroidia.o__Bacteroidales.f___Paraprevotellaceae_.g__Paraprevotella	4.9394	Old	4.65627	0.00282232
k__Bacteria.p__Bacteroidetes.c__Bacteroidia.o__Bacteroidales.f___Paraprevotellaceae_	4.9394	Old	4.65627	0.00282232
k__Bacteria.p__Firmicutes.c__Bacilli	4.93262	Old	4.53001	0.0061699
k__Bacteria.p__Firmicutes.c__Bacilli.o__Lactobacillales	4.69335	Old	4.3009	0.0061699
k__Bacteria.p__Firmicutes.c__Bacilli.o__Lactobacillales.f__Lactobacillaceae.g__Lactobacillus	4.68839	Old	4.29815	0.0061699
k__Bacteria.p__Firmicutes.c__Bacilli.o__Lactobacillales.f__Lactobacillaceae	4.68839	Old	4.29785	0.0061699
k__Bacteria.p__Firmicutes.c__Bacilli.o__Turicibacterales.f__Turicibacteraceae.g__Turicibacter	4.55907	Old	4.145	0.0061699
k__Bacteria.p__Firmicutes.c__Bacilli.o__Turicibacterales	4.55907	Old	4.145	0.0061699
k__Bacteria.p__Firmicutes.c__Bacilli.o__Turicibacterales.f__Turicibacteraceae	4.55907	Old	4.145	0.0061699
k__Bacteria.p__Bacteroidetes.c__Bacteroidia.o__Bacteroidales.f__	4.38829	Old	4.06465	0.00282232
k__Bacteria.p__Bacteroidetes.c__Bacteroidia.o__Bacteroidales.f__.g__	4.38829	Old	4.06465	0.00282232
k__Bacteria.p__Bacteroidetes.c__Bacteroidia.o__Bacteroidales.f__Prevotellaceae	4.47634	Old	4.02154	0.0061699
k__Bacteria.p__Bacteroidetes.c__Bacteroidia.o__Bacteroidales.f__Prevotellaceae.g__Prevotella	4.47574	Old	4.02089	0.0061699
k__Bacteria.p__Firmicutes.c__Clostridia.o__Clostridiales.f__Clostridiaceae	4.37596	Old	3.93211	0.0284597
k__Bacteria.p__Firmicutes.c__Clostridia.o__Clostridiales.f__Christensenellaceae.g__Christensenella	2.21986	Old	3.89534	0.011164
k__Bacteria.p__Firmicutes.c__Erysipelotrichi.o__Erysipelotrichales	4.37215	Old	3.88666	0.0176221
k__Bacteria.p__Firmicutes.c__Erysipelotrichi	4.37215	Old	3.88666	0.0176221
k__Bacteria.p__Firmicutes.c__Erysipelotrichi.o__Erysipelotrichales.f__Erysipelotrichaceae	4.37215	Old	3.88666	0.0176221
k__Bacteria.p__Firmicutes.c__Clostridia.o__Clostridiales.f__Clostridiaceae.g__	4.25529	Old	3.86375	0.0398233
k__Bacteria.p__Firmicutes.c__Erysipelotrichi.o__Erysipelotrichales.f__Erysipelotrichaceae.g__Allobaculum	4.23846	Old	3.85743	0.0104111
k__Bacteria.p__Actinobacteria	4.39812	Old	3.79345	0.0446097
k__Bacteria.p__Bacteroidetes.c__Bacteroidia.o__Bacteroidales.f___Odoribacteraceae_	3.95326	Old	3.68534	0.00282232
k__Bacteria.p__Bacteroidetes.c__Bacteroidia.o__Bacteroidales.f___Odoribacteraceae_.g__Odoribacter	3.95326	Old	3.68534	0.00282232
k__Bacteria.p__Firmicutes.c__Erysipelotrichi.o__Erysipelotrichales.f__Erysipelotrichaceae.g__cc_115	2.6178	Old	3.62826	0.00282232
k__Bacteria.p__Proteobacteria.c__Alphaproteobacteria.o__Caulobacterales.f__Caulobacteraceae	1.79389	Old	3.60177	0.0366275
k__Bacteria.p__Proteobacteria.c__Alphaproteobacteria.o__Sphingomonadales.f__Sphingomonadaceae	2.21986	Old	3.60088	0.00282232
k__Bacteria.p__Proteobacteria.c__Alphaproteobacteria.o__Sphingomonadales	2.21986	Old	3.59983	0.00282232
k__Bacteria.p__Proteobacteria.c__Alphaproteobacteria.o__Sphingomonadales.f__Sphingomonadaceae.g__Sphingomonas	2.21986	Old	3.59979	0.00282232
k__Bacteria.p__Proteobacteria.c__Alphaproteobacteria.o__Caulobacterales	1.79389	Old	3.5642	0.0366275
k__Bacteria.p__Firmicutes.c__Bacilli.o__Lactobacillales.f__Streptococcaceae.g__Lactococcus	2.31677	Old	3.53861	0.011164
k__Bacteria.p__Actinobacteria.c__Coriobacteriia	3.91117	Old	3.52663	0.0060537
k__Bacteria.p__Actinobacteria.c__Coriobacteriia.o__Coriobacteriales.f__Coriobacteriaceae	3.91117	Old	3.52663	0.0060537
k__Bacteria.p__Actinobacteria.c__Coriobacteriia.o__Coriobacteriales	3.91117	Old	3.52663	0.0060537
k__Bacteria.p__TM7.c__TM7_3	4.00962	Old	3.45572	0.0176221
k__Bacteria.p__TM7.c__TM7_3.o__CW040.f__F16	4.00962	Old	3.45572	0.0176221
k__Bacteria.p__TM7.c__TM7_3.o__CW040.f__F16.g__	4.00962	Old	3.45572	0.0176221
k__Bacteria.p__TM7	4.00962	Old	3.45572	0.0176221
k__Bacteria.p__TM7.c__TM7_3.o__CW040	4.00962	Old	3.45572	0.0176221
k__Bacteria.p__Firmicutes.c__Clostridia.o__Clostridiales.f__Clostridiaceae.g__Clostridium	3.59093	Old	3.41871	0.00889173
k__Bacteria.p__Actinobacteria.c__Coriobacteriia.o__Coriobacteriales.f__Coriobacteriaceae.g__Adlercreutzia	3.72501	Old	3.38919	0.0060537
k__Bacteria.p__Proteobacteria.c__Epsilonproteobacteria.o__Campylobacterales.f__Helicobacteraceae	3.10916	Old	3.38806	0.00282232
k__Bacteria.p__Proteobacteria.c__Epsilonproteobacteria.o__Campylobacterales.f__Helicobacteraceae.g__Helicobacter	3.10916	Old	3.38806	0.00282232
k__Bacteria.p__Proteobacteria.c__Epsilonproteobacteria.o__Campylobacterales	3.10916	Old	3.38806	0.00282232
k__Bacteria.p__Proteobacteria.c__Epsilonproteobacteria	3.10916	Old	3.38806	0.00282232
k__Bacteria.p__Proteobacteria.c__Deltaproteobacteria.o__Desulfovibrionales.f__Desulfovibrionaceae.g__	3.57205	Old	3.31046	0.011164
k__Bacteria.p__Firmicutes.c__Clostridia.o__Clostridiales.f__Lachnospiraceae.g__Clostridium	2.43072	Old	3.30984	0.0366275
k__Bacteria.p__Bacteroidetes.c__Bacteroidia.o__Bacteroidales.f__Rikenellaceae.g__AF12	3.308	Old	3.30044	0.00282232
k__Bacteria.p__Firmicutes.c__Clostridia.o__Clostridiales.f__Peptococcaceae.g__rc4_4	2.69698	Old	3.15242	0.0366275
k__Bacteria.p__Proteobacteria.c__Betaproteobacteria	3.4629	Old	3.14216	0.0270301
k__Bacteria.p__Proteobacteria.c__Betaproteobacteria.o__Burkholderiales	3.44711	Old	3.12255	0.0398233
k__Bacteria.p__Firmicutes.c__Clostridia.o__Clostridiales.f__Christensenellaceae	3.38123	Old	3.10988	0.00571231
k__Bacteria.p__Firmicutes.c__Clostridia.o__Clostridiales.f__Christensenellaceae.g__	3.3502	Old	3.06203	0.016605
k__Bacteria.p__Proteobacteria.c__Betaproteobacteria.o__Burkholderiales.f__Comamonadaceae	3.00697	Old	3.04824	0.00282232
k__Bacteria.p__Proteobacteria.c__Betaproteobacteria.o__Burkholderiales.f__Comamonadaceae.__	2.99801	Old	3.02854	0.00282232
11. iv8-young (Serum injection) vs. Young
Taxanomic unit	LogMaxMean	enriched in	LDA	P-value
k__Bacteria.p__Firmicutes.c__Clostridia	5.75961	iv8-young	5.09055	0.0101123
k__Bacteria.p__Firmicutes.c__Clostridia.o__Clostridiales	5.7583	iv8-young	5.08658	0.0101123
k__Bacteria.p__Firmicutes	5.78463	iv8-young	5.01567	0.0373364
k__Bacteria.p__Firmicutes.c__Clostridia.o__Clostridiales.f__Lachnospiraceae.__	5.44462	iv8-young	4.93569	0.00705073
k__Bacteria.p__Firmicutes.c__Clostridia.o__Clostridiales.f__Ruminococcaceae	5.0085	iv8-young	4.41682	0.0199645
k__Bacteria.p__Bacteroidetes.c__Bacteroidia.o__Bacteroidales.f__Rikenellaceae	4.72043	iv8-young	4.30391	0.00219965
k__Bacteria.p__Bacteroidetes.c__Bacteroidia.o__Bacteroidales.f__Rikenellaceae.g__	4.71984	iv8-young	4.3029	0.00219965
k__Bacteria.p__Cyanobacteria	4.30984	iv8-young	3.99546	0.0143059
k__Bacteria.p__Cyanobacteria.c__4C0d_2.o__YS2.f__.g__	4.30212	iv8-young	3.987	0.0143059
k__Bacteria.p__Cyanobacteria.c__4C0d_2.o__YS2.f__	4.30212	iv8-young	3.987	0.0143059
k__Bacteria.p__Cyanobacteria.c__4C0d_2.o__YS2	4.30212	iv8-young	3.987	0.0143059
k__Bacteria.p__Cyanobacteria.c__4C0d_2	4.30212	iv8-young	3.987	0.0143059
k__Bacteria.p__Bacteroidetes.c__Bacteroidia.o__Bacteroidales.f__Prevotellaceae	4.23035	iv8-young	3.97047	0.00982327
k__Bacteria.p__Bacteroidetes.c__Bacteroidia.o__Bacteroidales.f__Prevotellaceae.g__Prevotella	4.23035	iv8-young	3.97047	0.00982327
k__Bacteria.p__Firmicutes.c__Clostridia.o__Clostridiales.f__Ruminococcaceae.g__Ruminococcus	4.35963	iv8-young	3.86236	0.0373364
k__Bacteria.p__Tenericutes	4.04964	iv8-young	3.75141	0.0492261
k__Bacteria.p__Tenericutes.c__Mollicutes	4.04964	iv8-young	3.75141	0.0492261
k__Bacteria.p__Bacteroidetes.c__Bacteroidia.o__Bacteroidales.f__S24_7.g__	5.62099	Young	5.06835	0.00219965
k__Bacteria.p__Bacteroidetes.c__Bacteroidia.o__Bacteroidales.f__S24_7	5.62099	Young	5.06835	0.00219965
k__Bacteria.p__Bacteroidetes.c__Bacteroidia.o__Bacteroidales	5.66963	Young	4.97028	0.0143059
k__Bacteria.p__Bacteroidetes.c__Bacteroidia	5.66963	Young	4.97028	0.0143059
k__Bacteria.p__Bacteroidetes	5.66963	Young	4.97028	0.0143059
k__Bacteria.p__Firmicutes.c__Bacilli	4.72457	Young	4.29309	0.0139602
k__Bacteria.p__Firmicutes.c__Bacilli.o__Lactobacillales.f__Lactobacillaceae	4.69662	Young	4.26547	0.0195241
k__Bacteria.p__Firmicutes.c__Bacilli.o__Lactobacillales.f__Lactobacillaceae.g__Lactobacillus	4.69537	Young	4.26429	0.0195241
k__Bacteria.p__Firmicutes.c__Bacilli.o__Lactobacillales	4.69662	Young	4.25768	0.0195241
k__Bacteria.p__Proteobacteria.c__Betaproteobacteria.o__Methylophilales	2.33364	Young	4.05161	0.00863014
k__Bacteria.p__Proteobacteria.c__Alphaproteobacteria.o__Sphingomonadales	2.15755	Young	4.04432	0.0384339
k__Bacteria.p__Proteobacteria.c__Alphaproteobacteria.o__Sphingomonadales.f__Sphingomonadaceae	2.15755	Young	4.03961	0.0384339
k__Bacteria.p__Proteobacteria.c__Betaproteobacteria.o__Methylophilales.f__Methylophilaceae.g__Methylotenera	2.33364	Young	4.03683	0.00863014
k__Bacteria.p__Proteobacteria.c__Betaproteobacteria.o__Methylophilales.f__Methylophilaceae	2.33364	Young	4.02195	0.00863014
k__Bacteria.p__Proteobacteria.c__Alphaproteobacteria.o__Sphingomonadales.f__Sphingomonadaceae.g__Sphingomonas	2.15755	Young	3.978	0.0384339
k__Bacteria.p__Firmicutes.c__Clostridia.o__Clostridiales.f__Christensenellaceae.g__	2.55549	Young	3.8715	0.039489
k__Bacteria.p__Actinobacteria.c__Coriobacteriia.o__Coriobacteriales.f__Coriobacteriaceae.__	2.45858	Young	3.83364	0.00863014
k__Bacteria.p__Bacteroidetes.c__Bacteroidia.o__Bacteroidales.f__Porphyromonadaceae.g__Parabacteroides	4.34224	Young	3.81516	0.0498389
k__Bacteria.p__Bacteroidetes.c__Bacteroidia.o__Bacteroidales.f__Porphyromonadaceae	4.34224	Young	3.81516	0.0498389
k__Bacteria.p__Firmicutes.c__Clostridia.o__Clostridiales.f__Eubacteriaceae.g__Anaerofustis	2.45858	Young	3.7192	0.00863014
k__Bacteria.p__Firmicutes.c__Clostridia.o__Clostridiales.f__Eubacteriaceae	2.45858	Young	3.71193	0.00863014
k__Bacteria.p__Actinobacteria.c__Coriobacteriia	4.09205	Young	3.67199	0.0366589
k__Bacteria.p__Actinobacteria.c__Coriobacteriia.o__Coriobacteriales	4.09205	Young	3.67199	0.0366589
k__Bacteria.p__Actinobacteria.c__Coriobacteriia.o__Coriobacteriales.f__Coriobacteriaceae	4.09205	Young	3.67199	0.0366589
k__Bacteria.p__Actinobacteria.c__Coriobacteriia.o__Coriobacteriales.f__Coriobacteriaceae.g__Adlercreutzia	3.91721	Young	3.66251	0.00275955
k__Bacteria.p__Firmicutes.c__Clostridia.o__Clostridiales.f__Christensenellaceae	2.63467	Young	3.65469	0.039489
k__Bacteria.p__Firmicutes.c__Bacilli.o__Turicibacterales	3.51927	Young	3.59716	0.000912908
k__Bacteria.p__Firmicutes.c__Bacilli.o__Turicibacterales.f__Turicibacteraceae.g__Turicibacter	3.51927	Young	3.59676	0.000912908
k__Bacteria.p__Firmicutes.c__Bacilli.o__Turicibacterales.f__Turicibacteraceae	3.51927	Young	3.5963	0.000912908
k__Bacteria.p__Proteobacteria.c__Betaproteobacteria.o__Burkholderiales.f__Alcaligenaceae.g__Sutterella	3.21824	Young	3.58656	0.00236785
k__Bacteria.p__Proteobacteria.c__Betaproteobacteria.o__Burkholderiales.f__Alcaligenaceae	3.21824	Young	3.58615	0.00236785
k__Bacteria.p__Proteobacteria.c__Betaproteobacteria	3.37503	Young	3.4875	0.00347201
k__Bacteria.p__Proteobacteria.c__Betaproteobacteria.o__Burkholderiales.f__Comamonadaceae	2.70161	Young	3.48597	0.00863014
k__Bacteria.p__Proteobacteria.c__Betaproteobacteria.o__Burkholderiales.f__Comamonadaceae.__	2.70161	Young	3.48001	0.00863014
k__Bacteria.p__Proteobacteria.c__Betaproteobacteria.o__Burkholderiales	3.33364	Young	3.45273	0.00347201
k__Bacteria.p__Proteobacteria.c__Deltaproteobacteria.o__Desulfovibrionales	3.91342	Young	3.41706	0.0480048
k__Bacteria.p__Proteobacteria.c__Deltaproteobacteria.o__Desulfovibrionales.f__Desulfovibrionaceae	3.91342	Young	3.41706	0.0480048
k__Bacteria.p__Proteobacteria.c__Deltaproteobacteria.o__Desulfovibrionales.f__Desulfovibrionaceae.g__Desulfovibrio	3.91342	Young	3.41706	0.0480048
k__Bacteria.p__Proteobacteria.c__Deltaproteobacteria	3.91342	Young	3.41706	0.0480048
k__Bacteria.p__Firmicutes.c__Clostridia.o__Clostridiales.f__Peptococcaceae.g__rc4_4	3.21824	Young	3.19659	0.0384339
12. iv16-young (Serum injection) vs. Young
Taxanomic unit	LogMaxMean	enriched in	LDA	P-value
k__Bacteria.p__Bacteroidetes.c__Bacteroidia.o__Bacteroidales.f__Rikenellaceae	4.66014	iv16-Young	4.25714	0.0143059
k__Bacteria.p__Bacteroidetes.c__Bacteroidia.o__Bacteroidales.f__Rikenellaceae.g__	4.66014	iv16-Young	4.19952	0.0143059
k__Bacteria.p__Bacteroidetes.c__Bacteroidia.o__Bacteroidales.f__Prevotellaceae	4.22527	iv16-Young	4.03293	0.00729036
k__Bacteria.p__Bacteroidetes.c__Bacteroidia.o__Bacteroidales.f__Prevotellaceae.g__Prevotella	4.22527	iv16-Young	4.01369	0.00729036
k__Bacteria.p__Cyanobacteria.c__4C0d_2	4.33182	iv16-Young	4.00876	0.0143059
k__Bacteria.p__Cyanobacteria.c__4C0d_2.o__YS2.f__.g__	4.33182	iv16-Young	4.00584	0.0143059
k__Bacteria.p__Cyanobacteria.c__4C0d_2.o__YS2	4.33182	iv16-Young	4.00562	0.0143059
k__Bacteria.p__Cyanobacteria.c__4C0d_2.o__YS2.f__	4.33182	iv16-Young	3.98797	0.0143059
k__Bacteria.p__Cyanobacteria	4.33182	iv16-Young	3.98426	0.0143059
k__Bacteria.p__Tenericutes.c__Mollicutes	4.04685	iv16-Young	3.83185	0.0143059
k__Bacteria.p__Tenericutes	4.04685	iv16-Young	3.82305	0.0143059
k__Bacteria.p__Proteobacteria.c__Alphaproteobacteria.o__RF32.f__.g__	3.55549	iv16-Young	3.60109	0.0127254
k__Bacteria.p__Proteobacteria.c__Alphaproteobacteria	3.66943	iv16-Young	3.47902	0.0143059
k__Bacteria.p__Proteobacteria.c__Alphaproteobacteria.o__RF32.f__	3.55549	iv16-Young	3.46658	0.0127254
k__Bacteria.p__Proteobacteria.c__Alphaproteobacteria.o__RF32	3.55549	iv16-Young	3.4399	0.0127254
k__Bacteria.p__Firmicutes.c__Clostridia.o__Clostridiales.f__Lachnospiraceae.g__Anaerostipes	3.9096	Young	3.58003	0.0462514
k__Bacteria.p__Proteobacteria.c__Betaproteobacteria	3.37503	Young	3.5778	0.0462514
k__Bacteria.p__Firmicutes.c__Erysipelotrichi.o__Erysipelotrichales.f__Erysipelotrichaceae.g__Coprobacillus	3.74301	Young	3.48237	0.0462514
13. VehicleOnly_old vs AK_old
Taxanomic unit	LogMaxMean	enriched in	LDA	P-value
k__Bacteria.p__Verrucomicrobia.c__Verrucomicrobiae.o__Verrucomicrobiales.f__Verrucomicrobiaceae.g__Akkermansia	5.294	Old-AK	4.97156	0.000279949
k__Bacteria.p__Verrucomicrobia.c__Verrucomicrobiae.o__Verrucomicrobiales.f__Verrucomicrobiaceae	5.29412	Old-AK	4.97144	0.000279949
k__Bacteria.p__Verrucomicrobia	5.29412	Old-AK	4.97144	0.000279949
k__Bacteria.p__Verrucomicrobia.c__Verrucomicrobiae	5.29412	Old-AK	4.97144	0.000279949
k__Bacteria.p__Verrucomicrobia.c__Verrucomicrobiae.o__Verrucomicrobiales	5.29412	Old-AK	4.97144	0.000279949
k__Bacteria.p__Firmicutes.c__Erysipelotrichi.o__Erysipelotrichales.f__Erysipelotrichaceae.g__Allobaculum	4.13005	Old-AK	3.84962	0.010475
k__Bacteria.p__Firmicutes.c__Erysipelotrichi.o__Erysipelotrichales	4.45122	Old-AK	3.71586	0.0257839
k__Bacteria.p__Firmicutes.c__Erysipelotrichi	4.45122	Old-AK	3.71586	0.0257839
k__Bacteria.p__Firmicutes.c__Erysipelotrichi.o__Erysipelotrichales.f__Erysipelotrichaceae	4.45122	Old-AK	3.71586	0.0257839
k__Bacteria.p__Firmicutes	5.67802	Old	4.82258	0.00499343
k__Bacteria.p__Firmicutes.c__Clostridia	5.62466	Old	4.81823	0.00643238
k__Bacteria.p__Firmicutes.c__Clostridia.o__Clostridiales	5.62407	Old	4.81597	0.00643238
k__Bacteria.p__Firmicutes.c__Bacilli.__.__.__	2.10595	Old	4.50742	0.0331344
k__Bacteria.p__Firmicutes.c__Bacilli.__.__	2.10595	Old	4.50706	0.0331344
k__Bacteria.p__Firmicutes.c__Bacilli.__	2.10595	Old	4.5067	0.0331344
k__Bacteria.p__Bacteroidetes.c__Bacteroidia.o__Bacteroidales.f___Paraprevotellaceae_.__	2.89125	Old	4.42226	0.021567
k__Bacteria.p__Bacteroidetes.c__Bacteroidia.o__Bacteroidales.f___Paraprevotellaceae_	4.85771	Old	4.37002	0.00823419
k__Bacteria.p__Bacteroidetes.c__Bacteroidia.o__Bacteroidales.f___Paraprevotellaceae_.g__Paraprevotella	4.80849	Old	4.34512	0.00643238
k__Bacteria.p__Proteobacteria.c__Gammaproteobacteria	3.75223	Old	4.33221	0.0179773
k__Bacteria.p__Proteobacteria.c__Gammaproteobacteria.o__Enterobacteriales.f__Enterobacteriaceae	3.66812	Old	4.08186	0.0214959
k__Bacteria.p__Proteobacteria.c__Gammaproteobacteria.o__Enterobacteriales	3.66812	Old	4.0794	0.0214959
k__Bacteria.p__Bacteroidetes.c__Bacteroidia.o__Bacteroidales.__	3.29621	Old	3.91205	0.00519988
k__Bacteria.p__Bacteroidetes.c__Bacteroidia.o__Bacteroidales.__.__	3.29621	Old	3.85982	0.00519988
