# Supplementary material for: Ageing and rejuvenation models reveal changes in key microbial communities associated with healthy ageing
Source: Microbiome. 2021 Dec 15;9:240. doi: 10.1186/s40168-021-01189-5 (PMC8672520; doi:10.1186/s40168-021-01189-5)
Supplement: Supplementary file 7 — Additional file 6: Table S5. Relative abundance of phylotypes detected in ageing and rejuvenation samples. [file 40168_2021_1189_MOESM7_ESM.xlsx]

## Sheet: Sheet1
Table S5. Relative abundance of phylotypes detected in aging and rejuvenation samples.
Taxon	Aging_1	Aging_1	Aging_4	Aging_4	Aging_4	Aging_4	Againg_20	Againg_20	Againg_20	Againg_20	Againg_20	Aging_50	Aging_50	Aging_50	Aging_50	Aging_50	Aging_100	Aging_100	Aging_100	Aging_100	Aging_100	CAGE_W3_20	CAGE_W3_20	CAGE_W3_20	CAGE_W3_20	CAGE_W3_20	CAGE_W3_20	CAGE_W6_20	CAGE_W6_20	CAGE_W6_20	CAGE_W3_100	CAGE_W3_100	CAGE_W3_100	CAGE_W3_100	CAGE_W3_100	CAGE_W3_100	CAGE_W6_100	CAGE_W6_100	CAGE_W6_100	W4_O-Y-20	W4_O-Y-20	W4_O-Y-20	W7_O-Y-20	W7_O-Y-20	W4_O-Y-100	W4_O-Y-100	W7_O-Y-100	W7_O-Y-100	W4_Y-Y-20
	A16-16s	A17-16s	A6-16s	A7-16s	A8-16s	A9-16s	A1-16s	A2-16s	A3-16s	A4-16s	A5-16s	A11-16s	A12-16s	A13-16s	A14-16s	A15-16s	A24-16s	A25-16s	A26-16s	A27-16s	A28-16s	C1-16s	C2-16s	C3-16s	C4-16s	C5-16s	C6-16s	C7-16s	C8-16s	C9-16s	C10-16s	C20-16s	C30-16s	C40-16s	C50-16s	C60-16s	C70-16s	C80-16s	C90-16s	OY-Y1-16s	OY-Y2-16s	OY-Y3-16s	OY-Y4-16s	OY-Y5-16s	OY-O1-16s	OY-O2-16s	OY-O3-16s	OY-O4-16s	YY1-16s
Unassigned|__|__|__|__|__	3e-09	0.000359328	9e-09	4e-09	4e-09	5e-09	5e-09	3e-09	2e-09	4e-09	2e-09	0	0.000359326	1e-09	2e-09	0.000359328	5e-09	7e-09	3e-09	5e-09	6e-09	2e-09	0.000718653	2e-09	0	-2e-09	0.00179662	1e-09	2e-09	2e-09	1e-09	3e-09	3e-09	2e-09	0	2e-09	2e-09	3e-09	0	2e-09	-2e-09	1e-09	0.00107798	0.000359329	-1e-09	0	1e-09	3e-09	0.000359329
k__Bacteria|p__Bacteroidetes|c__Bacteroidia|o__Bacteroidales|f__S24-7|g__	0	0	0.203737	0.263385	0.258714	0.159899	0.323392	0.592167	0.360762	0.399209	0.413582	0.288897	0.404599	0.372979	0.309378	0.349263	0.422925	0.367589	0.325548	0.387352	0.359684	0.291771	0.323033	0.197628	0.451671	0.304348	0.365792	0.305785	0.503054	0.515631	0.307222	0.238591	0.304707	0.332375	0.287819	0.3083	0.335609	0.187927	0.206971	0.238232	0.358606	0.343155	0.311534	0.168883	0.277398	0.186849	0.163133	0.182896	0.455264
k__Bacteria|p__Firmicutes|c__Clostridia|o__Clostridiales|f__Lachnospiraceae|__	0	0	0.0492275	0.0980956	0.0355731	0.0855192	0.145886	0.0614445	0.100611	0.0618038	0.0700683	0.0916277	0.0639598	0.115702	0.0718649	0.155587	0.0316206	0.0262307	0.0330579	0.038807	0.0833633	0.249012	0.218469	0.270931	0.102407	0.0729429	0.0240747	0.198347	0.0424003	0.103126	0.220985	0.194395	0.081926	0.095221	0.0840819	0.0722242	0.120733	0.323392	0.33489	0.0600072	0.0970176	0.134747	0.115702	0.136903	0.0445562	0.229249	0.10133	0.0628818	0.23392
k__Bacteria|p__Firmicutes|c__Clostridia|o__Clostridiales|__|__	0	0	0.0840819	0.0222781	0.067553	0.0463529	0.0546173	0.0298239	0.0772548	0.0158103	0.0147323	0.07977	0.0474308	0.0247934	0.0312612	0.0700683	0.02659	0.0319799	0.0280273	0.0370104	0.0370104	0.0352138	0.0359324	0.0517427	0.0294646	0.149479	0.0513834	0.0434783	0.0600072	0.0370104	0.0380884	0.0513834	0.103845	0.0973769	0.116062	0.0643191	0.0718649	0.025512	0.0481495	0.0467122	0.0294646	0.0905498	0.126482	0.145526	0.00574919	0.0355731	0.117858	0.0535393	0.0269493
k__Bacteria|p__Firmicutes|c__Clostridia|o__Clostridiales|f__|g__	0.000718649	0.000359324	0.0344951	0.0301833	0.0923464	0.0517427	0.0212001	0.00538987	0.00503054	0.0377291	0.0319799	0.0876752	0.0697089	0.0765361	0.0438376	0.0513834	0.0431189	0.0564139	0.083004	0.0589292	0.0431189	0.0251527	0.0186849	0.0291053	0.0251527	0.100611	0.0671937	0.0431189	0.0352138	0.028746	0.0301833	0.0456342	0.0395257	0.0538987	0.025512	0.108516	0.0168883	0.0136543	0.00754581	0.133669	0.0653971	0.0316206	0.0729429	0.0567733	0.141215	0.0118577	0.15954	0.15451	0.0212001
k__Bacteria|p__Firmicutes|c__Clostridia|o__Clostridiales|f__Ruminococcaceae|g__Oscillospira	0	0	0.0359324	0.00934244	0.05318	0.0309019	0.0546173	0.027668	0.0179662	0.0204815	0.0269493	0.0258714	0.0352138	0.0114984	0.0197628	0.0280273	0.0168883	0.0204815	0.0262307	0.0269493	0.0359324	0.0477902	0.0413223	0.0610852	0.0100611	0.0891125	0.0438376	0.0826446	0.0406037	0.0283866	0.0301833	0.0431189	0.0517427	0.0923464	0.0848006	0.0636004	0.0618038	0.0517427	0.0693496	0.042041	0.0309019	0.0294646	0.0567733	0.114984	0.0535393	0.0362918	0.0758175	0.0578512	0.0406037
k__Bacteria|p__Bacteroidetes|c__Bacteroidia|o__Bacteroidales|f__Rikenellaceae|g__	0.000359324	0	0.197628	0.0280273	0.142652	0.0855192	0.00718649	0.0107797	0.0100611	0.013295	0.0219188	0.0100611	0.0298239	0.0485088	0.0212001	0.039885	0.0291053	0.0222781	0.012217	0.0107797	0.0251527	0.0567733	0.0653971	0.105282	0.0172476	0.0431189	0.0474308	0.0441969	0.0449156	0.0370104	0.0653971	0.0582106	0.0733022	0.0201222	0.0352138	0.0273087	0.0517427	0.0535393	0.0549766	0.0391664	0.00718649	0.0330579	0.027668	0.00503054	0.0456342	0.093065	0.0413223	0.0574919	0.0172476
k__Bacteria|p__Firmicutes|c__Clostridia|o__Clostridiales|f__Lachnospiraceae|g__	0	0	0.0485088	0.00898311	0.102407	0.0186849	0.146604	0.12253	0.183974	0.0107797	0.013295	0.0470715	0.0528207	0	0.0355731	0.0186849	0.0140137	0.0136543	0.0158103	0.00395257	0.0165289	0.0136543	0.0291053	0.0244341	0.0107797	0.0467122	0.0481495	0.0291053	0.0283866	0.0359324	0.0204815	0.0208408	0.0707869	0.0316206	0.0625225	0.00862379	0.0183255	0.0348545	0.0301833	0.00215595	0.0510241	0.0556953	0.0201222	0.117858	0.00503054	0.0790514	0.0326985	0.0208408	0.0212001
k__Bacteria|p__Verrucomicrobia|c__Verrucomicrobiae|o__Verrucomicrobiales|f__Verrucomicrobiaceae|g__Akkermansia	0	0	0.0323392	0.0661157	0.0125764	0.0977363	0.0194035	0.00179662	0.0592885	0.22853	0.152713	0.0129357	0.00395257	0.0150916	0.29788	0.0600072	0.00395257	0.0014373	0.00646784	0.00107797	0.00646784	0.0179662	0.0222781	0.0100611	0.161337	0.00898311	0.00790514	0.00862379	0.0334172	0	0.0485088	0.00323392	0.00610852	0.0222781	0.0118577	0.0326985	0.0190442	0.0183255	0.00934244	0.0262307	0	0	0.00107797	0	0	0	0.00538987	0	0.00934244
k__Bacteria|p__Cyanobacteria|c__4C0d-2|o__YS2|f__|g__	0	0	0.0183255	0.0114984	0.015451	0.163852	0.00610852	0.000359324	0.00467122	0.0014373	0.00179662	0.0150916	0.0463529	0.0186849	0.0273087	0.0114984	0.00826446	0.00431189	0.014373	0.00538987	0.00934244	0.0549766	0.0273087	0.0258714	0.012217	0.00790514	0.0761768	0.00359325	0.015451	0.0258714	0.0402443	0.0804887	0.0111391	0.0319799	0.0212001	0.0600072	0.0362918	0.0291053	0.0183255	0.0503054	0.028746	0.00574919	0.0165289	0.0136543	0.0186849	0.0136543	0.015451	0.0711462	0.0344951
k__Bacteria|p__Firmicutes|c__Bacilli|o__Lactobacillales|f__Lactobacillaceae|g__Lactobacillus	0.0136543	0.014373	0.0161696	0.0459935	0.0114984	0.0136543	0.040963	0.0215595	0.0894718	0.054258	0.0416816	0.0934244	0.0176069	0.066475	0.0136543	0.0413223	0.0700683	0.0862379	0.0628818	0.0729429	0.0377291	0.0197628	0.0237154	0.00323392	0.0244341	0.0111391	0.0104204	0.0373697	0.0125764	0.00754581	0.0240747	0.014373	0.0359324	0.00790514	0.00359325	0.00467122	0.00826446	0.0136543	0.012217	0.0901904	0.00395257	0.0237154	0.00538987	0.000718649	0.0894718	0.0424003	0.0222781	0.0028746	0.00107797
k__Bacteria|p__Bacteroidetes|c__Bacteroidia|o__Bacteroidales|f__Bacteroidaceae|g__Bacteroides	0	0.000359324	0.0639598	0.0377291	0.0179662	0.00790514	0.012217	0.00934244	0.00754581	0.0222781	0.0226374	0.0172476	0.0316206	0.0556953	0.0118577	0.0204815	0.00898311	0.0129357	0.0165289	0.00754581	0.0194035	0.0330579	0.0330579	0.0190442	0.0269493	0.00574919	0.0438376	0.0104204	0.0233561	0.0312612	0.00574919	0.0229968	0.0136543	0.0125764	0.0219188	0.0319799	0.013295	0.0247934	0.0179662	0.0503054	0.0470715	0.00682716	0.0334172	0.00323392	0	0.025512	0.0592885	0.0506648	0.0114984
k__Bacteria|p__Firmicutes|c__Clostridia|o__Clostridiales|f__Ruminococcaceae|g__	0	0	0.0129357	0.015451	0.0104204	0.0247934	0.00790514	0.00898311	0.00251527	0.00826446	0.025512	0.0204815	0.0179662	0	0.0147323	0.00431189	0.00934244	0.00467122	0.00898311	0.00934244	0.00431189	0.0179662	0.00970176	0.0222781	0.00682716	0.00754581	0.0161696	0.0240747	0.014373	0.014373	0.0150916	0.0247934	0.0176069	0.0291053	0.0560546	0.0348545	0.0215595	0.0341358	0.0190442	0.0219188	0.00718649	0.00646784	0.0212001	0.0183255	0.0244341	0.0150916	0.0118577	0.0161696	0.0161696
k__Bacteria|p__Firmicutes|c__Clostridia|o__Clostridiales|f__Ruminococcaceae|g__Ruminococcus	0	0	0.0125764	0.00862379	0.0150916	0.0107797	0.0201222	0.00718649	0.0107797	0.00682716	0.00467122	0.012217	0.0172476	0.0212001	0.00754581	0.015451	0.0237154	0.0100611	0.0201222	0.0262307	0.00610852	0.00682716	0.0176069	0.0197628	0.00503054	0.0190442	0.00898311	0.0226374	0.0129357	0.00431189	0.00646784	0.014373	0.015451	0.0273087	0.0204815	0.0183255	0.0309019	0.0179662	0.0190442	0.027668	0.038807	0.0459935	0.0183255	0.0316206	0.0111391	0.0549766	0.0438376	0.0168883	0.00610852
k__Bacteria|p__Proteobacteria|c__Gammaproteobacteria|o__Enterobacteriales|f__Enterobacteriaceae|g__Escherichia	0.978081	0.979159	0.0014373	0.0118577	0	0.000718649	0	0	0	0	0	0.000359324	0	0	0	0	0	0	0	0	0.000359324	0	0	0.000359324	0	0	0.00718649	0	0	0	0.000718649	0	0	0	0	0	0	0	0	0	0	0	0	0	0	0	0	0	0.00107797
k__Bacteria|p__Firmicutes|c__Clostridia|o__Clostridiales|f__Lachnospiraceae|g__[Ruminococcus]	0	0	0.0190442	0.00179662	0.0104204	0.0204815	0.0194035	0.00359325	0.00574919	0.00934244	0.00646784	0.00754581	0.0161696	0.00574919	0.0183255	0.0208408	0.0028746	0.0114984	0.00826446	0.00359325	0.0219188	0	0.013295	0.00970176	0.00395257	0.0158103	0.0186849	0.0215595	0.0197628	0.00934244	0.00359325	0.0136543	0.00934244	0.0136543	0.00790514	0.014373	0.0165289	0.00395257	0.00898311	0.00395257	0.00898311	0.0567733	0.0172476	0.0449156	0.0600072	0.0316206	0.0147323	0.0434783	0.00431189
k__Bacteria|p__Firmicutes|c__Clostridia|o__Clostridiales|f__Lachnospiraceae|g__Coprococcus	0	0	0.025512	0.00359325	0.00610852	0.0161696	0.00682716	0	0.000718649	0.0165289	0.00718649	0.00503054	0.00898311	0.0107797	0.00359325	0.00503054	0.00503054	0.00395257	0.00934244	0.0125764	0.0104204	0.0125764	0.0172476	0.0186849	0.00107797	0.00431189	0.00538987	0.0147323	0.00503054	0.00107797	0.00503054	0.0104204	0.00395257	0.0344951	0.0129357	0.0158103	0.025512	0.00467122	0.0165289	0.014373	0.00646784	0.0165289	0.0229968	0.0560546	0.0725835	0.00682716	0.0219188	0.014373	0.0100611
k__Bacteria|p__Bacteroidetes|c__Bacteroidia|o__Bacteroidales|f__Porphyromonadaceae|g__Parabacteroides	0	0	0.00323392	0.104923	0.013295	0.0212001	0.015451	0.0348545	0.00826446	0.0229968	0.0283866	0.0165289	0.00898311	0.0334172	0.0140137	0.00610852	0.00467122	0.00395257	0.0014373	0.00251527	0.00754581	0.00862379	0	0.00467122	0.00574919	0.00359325	0.00610852	0	0	0.012217	0.00790514	0.00826446	0.00646784	0.00467122	0.0140137	0.00754581	0.00359325	0.0283866	0.00467122	0.0373697	0.00754581	0	0.00754581	0.00467122	0.0283866	0.0251527	0.013295	0.0492275	0.0140137
k__Bacteria|p__Actinobacteria|c__Actinobacteria|o__Bifidobacteriales|f__Bifidobacteriaceae|g__Bifidobacterium	0	0	0.000359324	0.00467122	0	0.000718649	0.00718649	0.00826446	0.00215595	0.0028746	0.0194035	0.0323392	0.0161696	0	0	0.0150916	0.0183255	0.0197628	0.0118577	0.0309019	0.0104204	0.0136543	0.015451	0	0.0136543	0	0.014373	0.0100611	0	0.0201222	0.0172476	0.0165289	0.0136543	0.0028746	0	0.0197628	0.00215595	0.00970176	0.0125764	0	0.0212001	0	0.00898311	0.0014373	0	0	0	0.00431189	0
k__Bacteria|p__Bacteroidetes|c__Bacteroidia|o__Bacteroidales|f__Prevotellaceae|g__Prevotella	0	0	0.0190442	0.00574919	0.0452749	0.0610852	0	0	0	0	0	0	0	0	0	0	0.040963	0.0309019	0.0470715	0.0330579	0.0298239	0.0233561	0.0309019	0.0373697	0.0150916	0	0.0136543	0.00574919	0	0	0.014373	0.0384477	0.0337765	0.0125764	0.0136543	0.0129357	0.0222781	0.0125764	0.0161696	0	0	0	0	0	0	0	0	0	0
k__Bacteria|p__Bacteroidetes|c__Bacteroidia|o__Bacteroidales|f__[Paraprevotellaceae]|g__Paraprevotella	0	0	0	0	0	0	0.000359324	0	0	0	0	0	0	0	0	0	0.0237154	0.0980956	0.115702	0.0786921	0.0869565	0	0	0	0	0	0	0	0	0	0	0	0	0	0	0	0	0	0	0	0	0	0	0	0	0	0	0	0
k__Bacteria|p__Firmicutes|c__Erysipelotrichi|o__Erysipelotrichales|f__Erysipelotrichaceae|__	0	0	0.00395257	0.0474308	0	0.00538987	0.0118577	0.00431189	0.00107797	0.00718649	0.0107797	0.013295	0.00790514	0.00934244	0.00610852	0.00395257	0.00431189	0.00467122	0.00503054	0.00574919	0.00215595	0.00179662	0.00251527	0.00610852	0.0028746	0.000718649	0.0100611	0.00467122	0.00718649	0.0125764	0.00826446	0.00395257	0.00862379	0.00179662	0.0208408	0.00646784	0.0129357	0.00574919	0.00862379	0.00790514	0.0161696	0	0.00610852	0.00503054	0	0	0.00574919	0.02659	0.013295
k__Bacteria|p__Firmicutes|c__Bacilli|o__Turicibacterales|f__Turicibacteraceae|g__Turicibacter	0	0	0.0028746	0.00503054	0.0028746	0.00107797	0.00467122	0.00503054	0.000359324	0.00179662	0.00467122	0.0147323	0.0114984	0.0506648	0	0.00754581	0.0481495	0.0424003	0.0312612	0.0319799	0.0251527	0	0	0	0	0.00215595	0	0.0014373	0.0208408	0	0	0	0	0	0	0	0.0240747	0	0.00359325	0.028746	0.028746	0.0384477	0.0413223	0.00646784	0.05318	0.0341358	0.0441969	0.0391664	0
k__Bacteria|p__Firmicutes|c__Erysipelotrichi|o__Erysipelotrichales|f__Erysipelotrichaceae|g__Allobaculum	0	0	0.00395257	0.0179662	0	0.000718649	0.00646784	0.00179662	0.00323392	0.00682716	0.012217	0.0197628	0.00790514	0.0150916	0.00107797	0.0111391	0.0212001	0.0172476	0.0150916	0.0215595	0.00610852	0.00754581	0.000718649	0	0.0165289	0.00574919	0.0111391	0.0100611	0.0161696	0.0176069	0.00898311	0.00251527	0.000718649	0.0107797	0.00682716	0.0179662	0.00898311	0.0161696	0.0219188	0.00826446	0.0111391	0	0.000718649	0	0	0	0	0	0.00215595
k__Bacteria|p__Proteobacteria|c__Deltaproteobacteria|o__Desulfovibrionales|f__Desulfovibrionaceae|g__Desulfovibrio	0	0	0.00323392	0.000718649	0.0129357	0.00251527	0.00718649	0.00826446	0.0158103	0.00646784	0.00323392	0.00467122	0.00179662	0	0.00790514	0.0104204	0.000359324	0.000359324	0	0.000718649	0.000359324	0.00395257	0.00251527	0.00431189	0.00718649	0.028746	0.00467122	0.00107797	0.00754581	0.00646784	0.0028746	0.00467122	0.00359325	0.00538987	0.00970176	0.00323392	0.00718649	0.00862379	0.00682716	0.00610852	0	0.0330579	0.0014373	0.0129357	0	0.0273087	0.00790514	0.0028746	0.00467122
k__Bacteria|p__TM7|c__TM7-3|o__CW040|f__F16|g__	0	0	0.00251527	0.0014373	0.00610852	0.00431189	0	0	0	0.00251527	0	0.00395257	0.0028746	0	0.0028746	0.00395257	0.00646784	0.014373	0.0100611	0.00754581	0.0172476	0.00323392	0.00646784	0.00754581	0	0.0100611	0.000718649	0.00538987	0.00646784	0	0	0.00538987	0.0125764	0.0104204	0.0014373	0.00682716	0.00682716	0.0014373	0	0.0140137	0.0136543	0.0258714	0.00323392	0.014373	0.0301833	0.0125764	0.0129357	0.0150916	0.0028746
k__Bacteria|p__Actinobacteria|c__Coriobacteriia|o__Coriobacteriales|f__Coriobacteriaceae|g__	0	0.000359324	0	0.00215595	0	0.00107797	0.00215595	0.000359324	0.0014373	0.000718649	0.014373	0.00970176	0.0136543	0	0.00538987	0.015451	0.00179662	0.00538987	0.00251527	0.00179662	0.00179662	0.0125764	0.00826446	0.00359325	0.0273087	0.00790514	0.0136543	0.0125764	0.00898311	0.00826446	0.0147323	0.013295	0.0114984	0.00682716	0.00754581	0.0104204	0.0104204	0.0111391	0.0104204	0.0107797	0.00251527	0.00215595	0.0104204	0.000359324	0	0	0	0	0.00646784
k__Bacteria|p__Firmicutes|c__Clostridia|o__Clostridiales|f__Ruminococcaceae|__	0	0	0.0445562	0.00323392	0.0269493	0.00538987	0.0104204	0.00395257	0.00395257	0.00107797	0.00215595	0.00179662	0.00323392	0.000359324	0.00251527	0.0028746	0.00251527	0.00251527	0.00431189	0.0028746	0.00503054	0.00323392	0.00395257	0.00718649	0	0.0147323	0	0.0129357	0	0.00431189	0.00251527	0.00970176	0.00467122	0.00898311	0.0118577	0.00179662	0.00503054	0.00467122	0.00215595	0.00251527	0.00179662	0.00215595	0.00467122	0.00826446	0	0.00790514	0.00646784	0.0014373	0.00215595
k__Bacteria|p__Firmicutes|c__Erysipelotrichi|o__Erysipelotrichales|f__Erysipelotrichaceae|g__Coprobacillus	0	0	0.000718649	0.0693496	0	0.000718649	0.00574919	0.00251527	0.00179662	0.00898311	0.00862379	0.00826446	0.00467122	0.0219188	0.00359325	0	0	0.00323392	0.00215595	0.000718649	0.00107797	0.000718649	0.0014373	0.0028746	0.00323392	0.000359324	0	0	0	0.00503054	0.00826446	0.00646784	0	0	0.00898311	0.00431189	0	0.00431189	0.00323392	0.0028746	0.0445562	0	0.00107797	0.000359324	0.0136543	0.00754581	0.00251527	0	0.0100611
k__Bacteria|p__Tenericutes|c__Mollicutes|o__Anaeroplasmatales|f__Anaeroplasmataceae|g__Anaeroplasma	0	0	0.000359324	0	0	0.00107797	0.0014373	0	0.000359324	0	0.000359324	0.00215595	0.00970176	0	0.000718649	0.00251527	0.000359324	0	0	0	0	0	0.00467122	0	0	0	0.0129357	0	0.0104204	0.000718649	0.00179662	0.00395257	0.0240747	0	0	0.00359325	0.00251527	0	0.00826446	0	0	0	0	0.00179662	0	0	0	0	0
k__Bacteria|p__Firmicutes|c__Clostridia|o__Clostridiales|f__Dehalobacteriaceae|g__Dehalobacterium	0	0	0.00395257	0.00107797	0.00323392	0.00179662	0.00467122	0	0.00215595	0.00323392	0.0014373	0.00215595	0.00467122	0	0.00323392	0.00107797	0.0014373	0.00251527	0.00359325	0.00179662	0.00610852	0.00574919	0.00395257	0.00682716	0.00215595	0.00898311	0.00610852	0.00610852	0.00503054	0.00179662	0.00323392	0.00395257	0.00395257	0.00574919	0.0104204	0.00359325	0.00359325	0.00610852	0.00431189	0	0	0.000718649	0.00431189	0.0028746	0	0	0.0028746	0	0.00179662
k__Bacteria|p__Proteobacteria|c__Alphaproteobacteria|o__RF32|f__|g__	0	0	0.00323392	0.00538987	0.00431189	0.00934244	0.000359324	0.000359324	0	0	0	0	0.0136543	0	0.000718649	0.00179662	0.00215595	0.000359324	0.0028746	0.000718649	0.00215595	0.00934244	0.00934244	0.0176069	0.00646784	0	0.00395257	0.0104204	0.012217	0.012217	0.0165289	0.0215595	0.00251527	0.00359325	0.0104204	0.0168883	0.012217	0.0262307	0.0028746	0.0028746	0.0111391	0.000718649	0.00359325	0	0.00467122	0.00574919	0.000718649	0.0118577	0.0107797
k__Bacteria|__|__|__|__|__	0.00179662	0.000718649	0.00467122	0.00395257	0.00215595	0.00251527	0.00179662	0.0014373	0.00107797	0.000718649	0.00179662	0.00107797	0.00395257	0.00215595	0.00107797	0.00359325	0.000359324	0.000359324	0.0014373	0.00107797	0.00251527	0.0118577	0.000359324	0.0125764	0.00323392	0.00323392	0.0028746	0.00251527	0.0014373	0.00359325	0.00754581	0.00323392	0.00107797	0.00862379	0.00646784	0.00538987	0.00790514	0.00790514	0.00323392	0.000359324	0.00323392	0.000359324	0.00323392	0.0014373	0.000718649	0	0.000718649	0.00323392	0.000718649
k__Bacteria|p__Firmicutes|c__Clostridia|o__Clostridiales|f__Lachnospiraceae|g__Anaerostipes	0	0	0	0.00574919	0	0	0.0158103	0.0028746	0.0014373	0.00826446	0.012217	0.0183255	0.00574919	0.0176069	0.00718649	0.00251527	0.0028746	0	0	0.00503054	0.000359324	0.00251527	0.00107797	0.00718649	0	0	0	0	0	0.00395257	0.00826446	0.00682716	0	0.00107797	0.00251527	0.00538987	0.00718649	0.00395257	0.00431189	0	0.00790514	0.00538987	0	0.00107797	0	0.00826446	0	0.00467122	0.00323392
k__Bacteria|p__Firmicutes|c__Clostridia|o__Clostridiales|f__Clostridiaceae|g__Candidatus Arthromitus	0	0	0.0158103	0.0370104	0.00718649	0.0362918	0	0	0	0.000359324	0.00107797	0.0014373	0	0	0.00179662	0.00107797	0.000718649	0.0014373	0.0028746	0.00215595	0.00107797	0.00215595	0.0028746	0.00503054	0.00251527	0.00574919	0.0240747	0	0.0028746	0	0.00251527	0.00215595	0.00790514	0.000359324	0.00718649	0	0	0	0	0.00107797	0.00431189	0	0	0	0.0028746	0	0.00251527	0.00610852	0.0014373
k__Bacteria|p__Tenericutes|c__Mollicutes|o__RF39|f__|g__	0	0	0.0100611	0.00251527	0.0014373	0.000718649	0	0	0	0.000359324	0.0014373	0.00431189	0.00538987	0	0.00215595	0.00251527	0.00179662	0.00359325	0.00467122	0.00395257	0.000718649	0	0	0	0	0	0	0.0028746	0.00179662	0.000359324	0	0.00323392	0.00538987	0.00431189	0.00179662	0.000718649	0.0014373	0.00251527	0	0.00538987	0.0183255	0.00179662	0.000359324	0.000718649	0.00970176	0	0.00107797	0.0114984	0.00251527
k__Bacteria|p__Firmicutes|c__Clostridia|o__Clostridiales|f__[Mogibacteriaceae]|g__	0	0	0.0014373	0.000359324	0.00251527	0.00215595	0.00395257	0.00467122	0.00179662	0.00107797	0.00323392	0.00467122	0.000718649	0.0014373	0.00107797	0.00215595	0.0014373	0.00107797	0.00215595	0.0028746	0	0.000359324	0.00107797	0.00107797	0.000359324	0.00215595	0.000359324	0.0014373	0.000359324	0.00215595	0.0014373	0.00215595	0.0014373	0.0014373	0.0028746	0.0014373	0.0014373	0.00179662	0.000359324	0.0028746	0.00323392	0	0.00431189	0.00431189	0	0.0014373	0.0014373	0.00503054	0.00359325
k__Bacteria|p__Actinobacteria|c__Coriobacteriia|o__Coriobacteriales|f__Coriobacteriaceae|g__Adlercreutzia	0	0	0.00395257	0.00215595	0.00395257	0.0014373	0.00970176	0.0118577	0.0136543	0.00251527	0.00359325	0.00359325	0.000359324	0	0.00467122	0.00215595	0.00574919	0.00610852	0.0028746	0.00574919	0.00538987	0	0.000359324	0	0.00215595	0.00323392	0.00646784	0.00107797	0	0.00179662	0.00179662	0.000718649	0.00323392	0.000359324	0.00359325	0	0	0.00107797	0.0014373	0	0	0	0.0014373	0.000718649	0	0	0	0	0.00179662
k__Bacteria|p__Firmicutes|c__Clostridia|o__Clostridiales|f__Clostridiaceae|g__	0	0	0.000718649	0.000718649	0	0.000359324	0	0	0	0.0014373	0.00359325	0.0028746	0	0	0	0	0.0212001	0.0197628	0.0168883	0.014373	0.0114984	0	0	0	0	0	0	0.00215595	0	0	0	0	0	0	0	0	0	0	0	0.00395257	0.00826446	0.00107797	0.013295	0.000718649	0.00718649	0.00538987	0.0028746	0.00323392	0.00251527
k__Bacteria|p__Proteobacteria|c__Betaproteobacteria|o__Burkholderiales|f__Alcaligenaceae|g__Sutterella	0	0	0.0014373	0.00215595	0	0.000718649	0.000718649	0.00323392	0.00215595	0.000718649	0.0014373	0.00251527	0.000718649	0.00323392	0	0.00179662	0.00215595	0.00215595	0.0014373	0.00215595	0.000718649	0.00323392	0.00323392	0	0	0.00215595	0.0028746	0.00718649	0.00467122	0.00431189	0.00323392	0.0014373	0.00179662	0.00323392	0.00251527	0.000359324	0.0014373	0.00251527	0.00610852	0	0.00431189	0	0	0.000359324	0	0.00215595	0	0.00179662	0.0014373
k__Bacteria|p__Firmicutes|c__Clostridia|o__Clostridiales|f__Clostridiaceae|g__Clostridium	0	0	0.00323392	0.000359324	0.00179662	0.00107797	0	0	0	0.00503054	0.00359325	0.00934244	0.0028746	0	0.0028746	0.00395257	0.00467122	0.00538987	0.00251527	0.00179662	0.000359324	0	0	0	0	0.000718649	0	0.00215595	0.000359324	0	0.000718649	0	0.000359324	0.000359324	0	0	0.0014373	0.000718649	0	0.0114984	0.00359325	0	0.0028746	0.0014373	0	0	0.000359324	0.00107797	0
k__Bacteria|p__Firmicutes|__|__|__|__	0	0	0.0028746	0	0.000359324	0	0.000359324	0	0	0	0.0014373	0	0.00251527	0	0	0.000359324	0	0	0	0	0.000718649	0	0.00107797	0.0028746	0.000359324	0.0014373	0.00646784	0.00574919	0	0	0	0.0014373	0	0	0.0028746	0.000718649	0.00323392	0.00431189	0.0028746	0	0	0	0.000359324	0	0	0	0.00215595	0	0
k__Bacteria|p__Bacteroidetes|c__Bacteroidia|o__Bacteroidales|f__|g__	0	0	0	0	0	0	0	0	0	0	0	0	0	0	0	0	0.0309019	0.013295	0.0168883	0.012217	0.0362918	0	0	0	0	0	0	0	0	0	0	0	0	0	0	0	0	0	0	0	0	0	0	0	0	0	0	0	0
k__Bacteria|p__Firmicutes|c__Clostridia|o__Clostridiales|f__Ruminococcaceae|g__Anaerotruncus	0	0	0.00179662	0.00467122	0.00574919	0.00107797	0.000359324	0.000718649	0.00107797	0.000359324	0.000718649	0.000718649	0.000359324	0	0.000359324	0.00323392	0.00251527	0.0014373	0.000359324	0.00179662	0	0.00179662	0	0.000718649	0.0014373	0.00179662	0.000359324	0.00431189	0.000359324	0	0.00107797	0	0	0	0	0.000718649	0.000359324	0	0	0	0	0	0.000718649	0.00395257	0	0	0.0014373	0.000718649	0.00107797
k__Bacteria|p__Firmicutes|c__Clostridia|o__Clostridiales|f__Peptococcaceae|g__rc4-4	0	0	0	0	0	0	0	0	0	0.00610852	0.00215595	0.00179662	0.00359325	0	0.0014373	0	0	0	0.00179662	0	0	0	0	0	0	0	0	0	0	0	0	0	0	0	0	0	0	0	0	0	0.00538987	0	0	0	0	0	0	0	0
k__Bacteria|p__Firmicutes|c__Clostridia|o__Clostridiales|f__Lachnospiraceae|g__Dorea	0	0	0.000718649	0	0	0	0	0	0	0.000718649	0.00107797	0	0	0	0.000359324	0	0.000359324	0.000718649	0	0	0.00107797	0	0.00107797	0	0	0	0.0014373	0	0	0.00251527	0	0.000359324	0	0.00359325	0	0.00107797	0	0	0.00107797	0	0	0	0	0.000718649	0	0	0	0	0
k__Bacteria|p__Firmicutes|c__Clostridia|o__Clostridiales|f__Peptostreptococcaceae|g__	0	0	0.000359324	0.0014373	0.000359324	0	0	0	0	0	0	0	0	0	0	0	0.000718649	0.00107797	0.00107797	0	0.000359324	0	0	0	0	0.00467122	0	0	0	0	0	0	0	0	0	0	0	0	0	0.00395257	0.0014373	0.00359325	0.00467122	0	0	0	0	0.00215595	0
k__Bacteria|p__Firmicutes|c__Clostridia|o__Clostridiales|f__Christensenellaceae|g__	0	0	0.00179662	0.000359324	0	0.000359324	0.000359324	0.000359324	0	0.000359324	0.000718649	0.000359324	0.00215595	0	0	0	0.00179662	0.000359324	0.00718649	0.00107797	0	0	0	0	0.000359324	0	0	0	0	0	0.000718649	0.00107797	0.000718649	0	0	0	0	0.000718649	0.000359324	0.00179662	0.000718649	0	0.00251527	0.000718649	0	0	0.000359324	0.000359324	0.000718649
k__Bacteria|p__Proteobacteria|c__Alphaproteobacteria|o__Rickettsiales|f__mitochondria|__	0	0	0	0.000718649	0.00179662	0.000718649	0	0	0.000359324	0	0	0.00215595	0	0	0.000359324	0.000359324	0.00718649	0.00107797	0.00107797	0.00107797	0	0	0	0	0	0	0.00538987	0	0.00107797	0	0	0.000718649	0	0	0	0	0.00215595	0	0	0	0	0	0	0.000359324	0	0	0	0	0.000359324
k__Bacteria|p__Fusobacteria|c__Fusobacteriia|o__Fusobacteriales|f__Fusobacteriaceae|g__Fusobacterium	0	0	0	0	0	0	0	0	0	0	0	0	0	0	0	0	0	0	0	0	0	0	0	0	0	0	0	0	0	0	0	0	0	0	0	0	0	0	0	0	0	0	0	0	0	0	0	0	0
k__Bacteria|p__Firmicutes|c__Clostridia|__|__|__	0	0	0	0	0	0	0	0	0	0	0	0	0	0	0	0	0	0	0	0	0	0	0	0	0	0	0	0	0	0	0.000359324	0	0.0014373	0	0	0	0	0	0	0	0	0	0	0.000359324	0	0	0	0	0
k__Bacteria|p__Bacteroidetes|c__Bacteroidia|o__Bacteroidales|f__[Odoribacteraceae]|g__Odoribacter	0	0	0	0	0	0	0	0	0	0	0	0	0	0	0	0	0.0125764	0.0140137	0.00646784	0.012217	0.00610852	0	0	0	0	0	0	0	0	0	0	0	0	0	0	0	0	0	0	0	0	0	0	0	0	0	0	0	0
k__Bacteria|p__Firmicutes|c__Clostridia|o__Clostridiales|f__Peptococcaceae|g__	0	0	0.000359324	0	0.000359324	0	0	0	0	0	0	0.00107797	0.000718649	0	0	0	0	0.000359324	0.000359324	0	0.000359324	0.000718649	0	0.000718649	0	0.00179662	0	0.000359324	0.000718649	0	0	0.000718649	0.00107797	0.000718649	0.000359324	0	0	0.000359324	0.000718649	0	0	0	0.00107797	0	0	0	0	0.000359324	0
k__Bacteria|p__Firmicutes|c__Erysipelotrichi|o__Erysipelotrichales|f__Erysipelotrichaceae|g__Clostridium	0	0	0	0.00107797	0	0	0	0	0	0	0	0	0	0	0	0	0	0	0	0	0	0	0	0	0	0	0	0	0	0	0	0	0	0	0.00107797	0	0	0	0	0	0	0	0	0	0	0	0	0	0
k__Bacteria|p__Firmicutes|c__Clostridia|o__Clostridiales|f__Lachnospiraceae|g__Lachnospira	0	0	0.000359324	0	0	0	0	0	0	0	0	0	0	0	0	0.000359324	0	0	0	0	0	0	0	0	0	0	0	0	0	0	0	0	0.00646784	0	0	0	0	0	0	0	0	0.0028746	0	0.00862379	0	0	0.0028746	0.000359324	0
k__Bacteria|p__Proteobacteria|__|__|__|__	0	0	0	0	0	0.000359324	0	0	0	0	0	0	0.000359324	0	0	0.000359324	0	0	0	0	0	0.000718649	0	0.0014373	0	0	0.000718649	0	0	0	0.000359324	0	0	0	0.00107797	0.00251527	0.000718649	0.000359324	0	0.000359324	0	0	0	0	0	0.000359324	0	0	0.000359324
k__Bacteria|p__Firmicutes|c__Erysipelotrichi|o__Erysipelotrichales|f__Erysipelotrichaceae|g__Holdemania	0	0	0	0	0	0	0	0	0	0	0	0	0	0	0	0	0	0	0	0	0	0	0	0	0	0	0	0	0	0	0	0	0	0	0	0	0	0.00107797	0	0	0	0	0	0	0	0	0	0.0014373	0.000359324
k__Bacteria|p__Bacteroidetes|c__Bacteroidia|o__Bacteroidales|f__[Paraprevotellaceae]|g__[Prevotella]	0	0	0	0	0	0	0	0	0	0	0	0	0	0	0	0	0	0	0	0	0	0	0	0	0	0	0	0	0	0	0	0	0	0	0	0	0	0	0	0	0	0	0	0	0	0	0	0	0
k__Bacteria|p__Firmicutes|c__Clostridia|o__Clostridiales|f__Veillonellaceae|g__Phascolarctobacterium	0	0	0	0	0	0	0	0	0	0	0	0	0	0	0	0	0	0	0	0	0	0	0	0	0	0	0	0	0	0	0	0	0	0	0	0	0	0	0	0	0	0	0	0	0	0	0	0	0
k__Bacteria|p__Proteobacteria|c__Deltaproteobacteria|o__Desulfovibrionales|f__Desulfovibrionaceae|g__	0	0	0	0	0	0	0	0	0	0	0	0	0	0	0	0	0.0014373	0.00251527	0	0.00215595	0.0100611	0	0	0	0	0	0	0	0	0	0	0	0	0	0	0	0	0	0	0	0	0	0	0	0	0	0	0	0
k__Bacteria|p__Firmicutes|c__Bacilli|o__Lactobacillales|f__Streptococcaceae|g__Streptococcus	0.000359324	0.000359324	0	0	0	0	0	0	0	0	0	0.000359324	0	0	0.000359324	0	0.000359324	0.000359324	0	0.000718649	0	0	0.000718649	0	0	0	0.0014373	0	0	0	0	0	0	0	0	0.000359324	0	0	0	0	0	0	0.000718649	0	0	0	0	0.00107797	0
k__Bacteria|p__Proteobacteria|c__Betaproteobacteria|o__Burkholderiales|f__Comamonadaceae|__	0.00179662	0.0014373	0.000718649	0.000359324	0.00107797	0.000718649	0.000718649	0.00107797	0.000718649	0	0	0	0	0	0	0	0.000718649	0.00179662	0.000718649	0.000359324	0.000718649	0	0	0	0	0	0	0	0	0	0	0	0	0	0	0	0	0	0	0	0	0	0	0	0	0	0	0	0
k__Bacteria|p__Firmicutes|c__Erysipelotrichi|o__Erysipelotrichales|f__Erysipelotrichaceae|g__cc_115	0	0	0	0.00179662	0	0	0	0	0	0	0	0	0	0	0	0	0.000359324	0.000359324	0.000718649	0.000359324	0	0	0	0	0	0.00323392	0	0	0	0	0	0	0.000359324	0	0	0	0	0	0	0	0	0	0	0	0	0	0	0	0
k__Bacteria|p__Bacteroidetes|c__Bacteroidia|o__Bacteroidales|f__Rikenellaceae|g__AF12	0	0	0	0	0	0	0	0	0	0	0	0	0	0	0	0	0.00431189	0.00179662	0.00107797	0.0028746	0.00107797	0	0	0	0	0	0	0	0	0	0	0	0	0	0	0	0	0	0	0	0	0	0	0	0	0	0	0	0
k__Bacteria|p__Cyanobacteria|c__Chloroplast|o__Streptophyta|f__|g__	0	0	0.000359324	0	0	0	0	0	0	0	0	0	0	0	0	0.000359324	0.000359324	0	0	0	0	0	0	0	0	0	0	0	0	0	0	0	0	0	0	0	0.000718649	0	0	0	0	0	0	0.000359324	0	0	0	0	0
k__Bacteria|p__Bacteroidetes|c__Bacteroidia|o__Bacteroidales|f__[Paraprevotellaceae]|g__	0	0	0	0	0	0	0	0	0	0	0	0	0	0	0	0	0	0	0	0	0	0	0	0	0	0	0	0	0	0	0	0	0	0	0	0	0	0	0	0	0	0	0	0	0	0	0	0	0
k__Bacteria|p__Firmicutes|c__Bacilli|o__Lactobacillales|f__Aerococcaceae|g__	0	0	0	0	0	0	0	0	0	0	0	0	0	0	0	0	0	0	0	0	0	0	0	0.000359324	0	0	0	0	0	0	0.0028746	0.000718649	0.00215595	0	0	0	0	0	0	0	0	0	0	0	0	0	0	0	0
k__Bacteria|p__Firmicutes|c__Bacilli|o__Lactobacillales|f__Enterococcaceae|g__Enterococcus	0.000359324	0	0	0.000718649	0	0	0	0	0	0	0	0	0	0	0	0	0	0	0	0	0	0	0	0	0	0	0.00574919	0	0	0	0	0	0	0	0	0	0	0	0	0	0	0	0	0	0	0	0	0.000359324	0
k__Bacteria|p__Firmicutes|c__Clostridia|o__Clostridiales|f__Eubacteriaceae|g__Anaerofustis	0	0	0.000359324	0	0	0	0.000359324	0.000718649	0.000359324	0	0	0	0	0	0	0	0	0	0	0	0	0	0	0	0	0	0	0	0	0	0	0	0	0	0	0	0	0.000359324	0	0.000359324	0	0	0	0	0	0	0.000359324	0	0.000718649
k__Bacteria|p__Actinobacteria|c__Coriobacteriia|o__Coriobacteriales|f__Coriobacteriaceae|__	0	0	0	0.000359324	0	0	0.000359324	0.000359324	0	0	0.000718649	0	0	0	0.000359324	0.000718649	0.000359324	0	0.000359324	0.000718649	0.000359324	0	0	0	0	0	0	0	0	0	0	0	0	0	0	0	0	0	0	0	0	0	0.000359324	0	0	0	0	0	0
k__Bacteria|p__Firmicutes|c__Clostridia|o__Clostridiales|f__Lachnospiraceae|g__Blautia	0	0	0	0	0	0	0	0	0	0	0	0	0	0	0	0	0	0	0	0	0	0	0	0	0	0	0	0	0	0	0	0	0	0	0	0	0	0	0	0	0	0	0	0	0	0	0	0	0
k__Bacteria|p__Firmicutes|c__Bacilli|o__Bacillales|f__Staphylococcaceae|g__Staphylococcus	0.00107797	0.000359324	0	0.0014373	0.00179662	0	0	0	0	0	0	0	0	0	0	0	0	0	0	0	0	0	0	0.000359324	0	0	0	0	0	0	0	0	0	0	0	0	0	0	0	0	0	0	0.000718649	0	0	0	0	0	0
k__Bacteria|p__Proteobacteria|c__Epsilonproteobacteria|o__Campylobacterales|f__Helicobacteraceae|g__Helicobacter	0	0	0	0	0	0	0	0	0	0	0	0	0	0	0	0	0.0014373	0.00107797	0.00179662	0.000359324	0.00107797	0	0	0	0	0	0	0	0	0	0	0	0	0	0	0	0	0	0	0	0	0	0	0	0	0	0	0	0
k__Bacteria|p__Proteobacteria|c__Alphaproteobacteria|o__Sphingomonadales|f__Sphingomonadaceae|g__Sphingomonas	0.000718649	0.000359324	0.000359324	0	0.000359324	0	0	0.000359324	0	0.000359324	0	0	0	0	0	0.000359324	0	0	0.000359324	0.000718649	0	0	0	0	0	0	0	0	0	0	0	0	0	0	0	0	0	0	0	0	0	0.0014373	0	0.000359324	0	0	0	0	0
k__Bacteria|p__Firmicutes|c__Clostridia|o__Clostridiales|f__Christensenellaceae|g__Christensenella	0	0	0.000359324	0	0.000359324	0.000359324	0	0	0	0	0.000359324	0	0	0	0	0	0	0	0	0	0.000359324	0	0	0	0	0	0	0	0	0	0	0	0	0	0	0	0	0	0	0	0	0	0	0	0	0	0	0	0
k__Bacteria|p__Firmicutes|c__Bacilli|o__Lactobacillales|__|__	0	0	0	0	0	0	0	0	0	0	0	0	0	0	0	0	0	0	0	0	0	0	0	0	0	0	0	0	0	0	0	0	0	0	0	0	0	0	0	0	0	0	0	0	0	0	0	0	0
k__Bacteria|p__Firmicutes|c__Clostridia|o__Clostridiales|f__Ruminococcaceae|g__Faecalibacterium	0	0	0	0	0	0	0	0	0	0	0	0	0	0	0	0	0	0	0	0	0	0	0	0	0	0	0	0	0	0	0	0	0	0	0	0	0	0	0	0	0	0	0	0	0	0	0	0	0
k__Bacteria|p__Firmicutes|c__Bacilli|o__Lactobacillales|f__Lactobacillaceae|__	0	0	0	0	0	0	0.000718649	0	0	0	0	0	0	0.00107797	0	0	0	0	0	0	0	0	0	0	0	0	0	0	0	0	0	0	0	0	0	0	0.000359324	0	0	0	0	0	0	0	0	0	0	0	0
k__Bacteria|p__Firmicutes|c__Bacilli|o__Gemellales|f__Gemellaceae|g__Gemella	0.000718649	0.000718649	0	0	0	0	0	0	0	0	0	0	0	0	0	0	0	0	0	0.000359324	0	0	0.000718649	0	0	0	0	0	0	0	0	0	0	0	0	0	0.000718649	0	0	0	0	0	0	0	0	0	0	0	0
k__Bacteria|p__Firmicutes|c__Clostridia|o__Clostridiales|f__Lachnospiraceae|g__Clostridium	0	0	0	0	0.000718649	0	0	0	0	0	0	0	0	0	0	0	0	0	0.000359324	0	0	0	0	0	0	0	0	0	0	0	0	0	0	0	0	0	0	0	0	0	0	0	0.000359324	0	0	0	0	0	0
k__Bacteria|p__Bacteroidetes|c__Bacteroidia|o__Bacteroidales|__|__	0	0	0	0	0	0	0	0	0	0	0	0	0	0	0	0	0	0	0	0	0	0.000359324	0	0	0	0	0	0	0	0	0	0	0	0	0	0	0	0	0	0	0	0	0	0	0	0	0	0	0
k__Bacteria|p__Firmicutes|c__Bacilli|o__Bacillales|f__Staphylococcaceae|g__Jeotgalicoccus	0	0	0	0	0.000718649	0	0	0	0	0	0	0	0	0	0	0	0	0	0	0	0	0	0	0	0	0	0	0	0	0	0.000359324	0	0.0014373	0	0	0	0	0	0	0	0	0	0	0	0	0	0	0	0
k__Bacteria|p__Proteobacteria|c__Betaproteobacteria|__|__|__	0	0	0	0	0	0	0	0	0	0	0	0	0	0	0	0	0	0	0	0	0	0	0	0	0.000718649	0	0	0	0	0	0	0	0	0	0	0	0.000359324	0	0	0	0	0	0	0	0	0	0	0	0
k__Bacteria|p__Bacteroidetes|__|__|__|__	0	0	0	0	0	0	0	0	0	0	0	0	0	0	0	0	0	0.000359324	0	0	0	0	0.000359324	0	0	0	0	0	0	0	0	0	0	0	0	0	0.000359324	0	0	0	0	0	0	0	0	0	0	0	0
k__Bacteria|p__Firmicutes|c__Bacilli|o__Bacillales|f__Bacillaceae|g__Bacillus	0	0	0	0	0	0	0	0	0	0	0	0	0	0	0	0	0	0	0	0	0	0	0	0	0	0	0	0	0	0	0	0	0	0	0	0	0	0	0	0	0	0	0	0	0	0	0	0	0
k__Bacteria|p__Firmicutes|c__Clostridia|o__Clostridiales|f__Clostridiaceae|__	0	0	0	0	0	0	0	0	0	0	0	0	0	0	0	0	0	0	0	0	0	0	0	0	0	0	0	0	0	0	0	0	0	0	0	0	0	0	0	0	0	0	0	0	0	0	0	0	0
k__Bacteria|p__Firmicutes|c__Erysipelotrichi|o__Erysipelotrichales|f__Erysipelotrichaceae|g__	0	0	0	0	0	0	0	0	0	0	0	0	0	0	0	0	0	0	0	0	0	0	0	0	0	0	0	0	0	0	0	0	0	0	0	0	0	0	0	0	0	0	0	0	0	0	0	0	0
k__Bacteria|p__Proteobacteria|c__Gammaproteobacteria|o__Pseudomonadales|f__Moraxellaceae|g__Acinetobacter	0.000359324	0	0	0	0	0	0	0	0	0	0	0	0	0	0	0	0	0	0	0	0	0	0	0	0	0	0	0	0	0	0	0	0	0	0	0	0	0	0	0	0	0	0	0	0	0	0	0.000359324	0
k__Bacteria|p__Firmicutes|c__Erysipelotrichi|o__Erysipelotrichales|f__Erysipelotrichaceae|g__[Eubacterium]	0	0	0	0	0	0	0	0	0	0	0	0	0	0	0	0	0	0	0	0	0	0	0	0	0	0	0	0	0	0	0	0	0	0	0	0	0	0	0	0	0	0	0	0	0	0	0	0	0
k__Bacteria|p__Firmicutes|c__Bacilli|o__Lactobacillales|f__Aerococcaceae|g__Aerococcus	0	0	0	0	0	0	0	0	0	0	0	0	0	0	0	0	0	0	0	0	0	0	0	0	0	0	0	0	0	0	0	0	0	0	0	0	0	0	0	0	0	0	0.000359324	0	0	0	0.000718649	0	0
k__Bacteria|p__Bacteroidetes|c__Bacteroidia|o__Bacteroidales|f__Rikenellaceae|__	0	0	0	0	0	0	0	0	0	0	0	0	0	0	0	0	0.000359324	0	0	0	0	0	0	0	0	0	0	0	0	0	0	0	0	0	0	0.000359324	0	0	0	0	0	0	0	0	0	0	0	0	0
k__Bacteria|p__Proteobacteria|c__Gammaproteobacteria|o__Pseudomonadales|f__Moraxellaceae|g__Psychrobacter	0	0	0	0	0	0	0	0	0	0	0	0	0	0	0	0	0	0	0	0	0	0	0	0	0	0	0	0	0	0	0	0	0	0	0	0	0	0	0	0	0	0	0	0	0	0	0	0	0
k__Bacteria|p__Actinobacteria|c__Actinobacteria|o__Actinomycetales|f__Corynebacteriaceae|g__Corynebacterium	0	0.000359324	0	0	0	0	0	0	0	0	0	0	0	0	0	0	0	0	0	0	0	0	0	0	0	0	0	0	0	0	0	0	0	0	0	0	0	0	0	0	0	0	0	0	0	0	0	0	0
k__Bacteria|p__Proteobacteria|c__Betaproteobacteria|o__Methylophilales|f__Methylophilaceae|g__Methylotenera	0	0	0	0	0	0	0.000359324	0	0.000359324	0.000359324	0	0	0	0	0	0	0	0	0	0.000359324	0	0	0	0	0	0	0	0	0	0	0	0	0	0	0	0	0	0	0	0	0	0	0	0	0	0	0	0	0
k__Bacteria|p__Firmicutes|c__Clostridia|o__Clostridiales|f__Lachnospiraceae|g__Roseburia	0	0	0.000359324	0	0	0	0	0	0	0	0	0	0	0	0	0	0	0	0	0	0	0	0	0	0	0	0	0	0	0	0	0	0	0	0	0	0	0	0	0	0	0	0	0	0	0	0	0	0
k__Bacteria|p__Proteobacteria|c__Gammaproteobacteria|o__Aeromonadales|f__Succinivibrionaceae|g__Anaerobiospirillum	0	0	0	0	0	0	0	0	0	0	0	0	0	0	0	0	0	0	0	0	0	0	0	0	0	0	0	0	0	0	0	0	0	0	0	0	0	0	0	0	0	0	0	0	0	0	0	0	0
k__Bacteria|p__Firmicutes|c__Bacilli|__|__|__	0	0	0	0	0	0	0	0	0	0	0	0	0	0	0	0	0	0	0	0	0	0	0	0	0	0	0	0	0	0	0	0	0	0	0	0	0	0	0.000359324	0	0	0	0	0	0	0	0	0	0
k__Bacteria|p__Firmicutes|c__Bacilli|o__Gemellales|f__Gemellaceae|__	0	0	0	0	0	0	0	0	0	0	0	0	0	0	0	0	0	0	0	0	0	0	0	0	0	0	0	0	0	0	0	0	0	0	0	0	0	0	0	0	0	0	0	0	0	0	0	0	0
k__Bacteria|p__Firmicutes|c__Clostridia|o__Clostridiales|f__Clostridiaceae|g__SMB53	0	0	0	0	0	0	0	0	0	0	0	0	0	0	0	0	0	0	0	0	0	0	0	0	0	0	0	0	0	0	0	0	0	0	0	0	0	0	0	0	0	0	0	0	0	0	0	0	0
k__Bacteria|p__Firmicutes|c__Clostridia|o__Clostridiales|f__Lachnospiraceae|g__Lachnobacterium	0	0	0	0	0	0	0	0	0	0	0	0	0	0	0	0	0	0	0	0	0	0	0	0	0	0	0	0	0	0	0	0	0	0	0	0	0	0	0	0	0	0	0.000718649	0	0	0	0	0	0
k__Bacteria|p__Proteobacteria|c__Alphaproteobacteria|o__Rhizobiales|f__Brucellaceae|g__Ochrobactrum	0	0	0	0	0	0	0	0	0	0	0	0.000718649	0	0	0	0	0	0	0	0	0	0	0	0	0	0	0	0	0	0	0	0	0	0	0	0	0	0	0	0	0	0	0	0	0	0	0	0	0
k__Bacteria|p__Proteobacteria|c__Alphaproteobacteria|o__Rhizobiales|f__Rhizobiaceae|g__Agrobacterium	0	0	0	0	0	0	0	0	0	0	0	0	0	0	0	0	0	0	0	0	0	0	0	0	0	0	0	0	0	0	0	0	0	0	0	0	0	0	0	0	0	0	0	0	0	0	0	0	0
k__Bacteria|p__Proteobacteria|c__Betaproteobacteria|o__Burkholderiales|__|__	0	0	0	0	0	0	0	0	0	0	0	0	0	0	0	0	0	0	0	0	0	0	0	0	0	0	0	0	0	0	0	0	0	0	0	0	0	0	0	0	0	0	0	0	0	0	0	0	0
k__Bacteria|p__Proteobacteria|c__Epsilonproteobacteria|o__Campylobacterales|f__Helicobacteraceae|__	0	0	0	0	0	0	0	0	0	0	0	0	0	0	0	0	0	0	0	0	0	0	0	0	0	0	0	0	0	0	0	0	0	0	0	0	0	0	0	0	0	0	0	0	0	0	0	0	0
k__Bacteria|p__Actinobacteria|c__Actinobacteria|o__Actinomycetales|f__Microbacteriaceae|g__Microbacterium	0	0.000359324	0	0	0	0	0	0	0	0	0	0	0	0	0	0	0	0	0	0.000359324	0	0	0	0	0	0	0	0	0	0	0	0	0	0	0	0	0	0	0	0	0	0	0	0	0	0	0	0	0
k__Bacteria|p__Bacteroidetes|c__Flavobacteriia|o__Flavobacteriales|f__Flavobacteriaceae|g__Flavobacterium	0	0	0	0	0	0	0	0	0	0	0	0	0	0	0	0	0	0	0	0	0	0	0	0	0	0	0	0	0	0	0	0	0	0	0	0	0	0	0	0	0	0	0	0	0	0	0	0	0
k__Bacteria|p__Firmicutes|c__Bacilli|o__Lactobacillales|f__Aerococcaceae|g__Facklamia	0	0	0	0	0	0	0	0	0	0	0	0	0	0	0	0	0	0	0	0	0	0	0	0	0	0	0	0	0	0	0	0	0	0	0	0	0	0	0	0	0	0	0	0	0	0	0	0	0
k__Bacteria|p__Firmicutes|c__Bacilli|o__Lactobacillales|f__Streptococcaceae|g__Lactococcus	0	0	0	0	0	0	0	0	0	0	0	0	0	0	0	0	0.000359324	0	0.000359324	0	0	0	0	0	0	0	0	0	0	0	0	0	0	0	0	0	0	0	0	0	0	0	0	0	0	0	0	0	0
k__Bacteria|p__Proteobacteria|c__Gammaproteobacteria|o__Pseudomonadales|f__Pseudomonadaceae|g__Pseudomonas	0	0	0	0	0	0	0	0	0	0	0	0	0	0	0	0	0	0	0	0	0	0	0	0	0	0	0	0	0	0	0	0	0	0	0	0	0	0	0	0	0	0	0	0	0	0	0	0	0
k__Bacteria|p__Actinobacteria|c__Actinobacteria|o__Actinomycetales|f__Gordoniaceae|g__Gordonia	0	0	0	0	0	0	0	0	0	0	0	0	0	0	0	0	0	0	0	0	0	0	0	0	0	0	0	0	0	0	0	0	0	0	0	0	0	0	0	0	0	0	0	0	0	0	0	0	0
k__Bacteria|p__Bacteroidetes|c__Bacteroidia|o__Bacteroidales|f__Bacteroidaceae|__	0	0	0	0	0	0	0	0	0	0	0	0	0	0	0	0	0	0	0	0	0	0	0	0	0	0	0	0	0	0	0	0	0	0	0	0	0	0	0	0	0	0	0	0	0	0	0	0	0
k__Bacteria|p__Bacteroidetes|c__Cytophagia|o__Cytophagales|f__Cytophagaceae|g__Flectobacillus	0	0.000359324	0	0	0	0	0	0	0	0	0	0	0	0	0	0	0	0	0	0	0	0	0	0	0	0	0	0	0	0	0	0	0	0	0	0	0	0	0	0	0	0	0	0	0	0	0	0	0
k__Bacteria|p__Firmicutes|c__Bacilli|o__Bacillales|f__Bacillaceae|__	0	0	0	0	0	0	0	0	0	0	0	0	0	0	0	0	0	0	0	0	0	0	0	0.000359324	0	0	0	0	0	0	0	0	0	0	0	0	0	0	0	0	0	0	0	0	0	0	0	0	0
k__Bacteria|p__Firmicutes|c__Clostridia|o__Clostridiales|f__Eubacteriaceae|g__Pseudoramibacter_Eubacterium	0	0	0	0	0	0	0	0	0	0	0	0	0	0	0	0	0	0	0	0	0	0	0	0	0	0	0	0	0	0	0	0	0	0	0	0	0	0	0	0	0	0	0	0	0	0	0	0	0
k__Bacteria|p__Firmicutes|c__Clostridia|o__Clostridiales|f__Veillonellaceae|g__Megamonas	0	0	0	0	0	0	0	0	0	0	0	0	0	0	0	0	0	0	0	0	0	0	0	0	0	0	0	0	0	0	0	0	0	0	0	0	0	0	0	0	0	0	0	0	0	0	0	0	0
k__Bacteria|p__Firmicutes|c__Clostridia|o__Clostridiales|f__[Tissierellaceae]|g__Tissierella_Soehngenia	0	0	0	0	0	0	0	0	0	0	0	0	0	0	0	0	0	0	0	0	0	0	0	0	0	0	0	0	0	0	0	0	0	0	0	0	0	0	0	0	0	0	0	0.000359324	0	0	0	0	0
k__Bacteria|p__Fusobacteria|c__Fusobacteriia|o__Fusobacteriales|f__Fusobacteriaceae|__	0	0	0	0	0	0	0	0	0	0	0	0	0	0	0	0	0	0	0	0	0	0	0	0	0	0	0	0	0	0	0	0	0	0	0	0	0	0	0	0	0	0	0	0	0	0	0	0	0
k__Bacteria|p__Proteobacteria|c__Alphaproteobacteria|__|__|__	0	0	0	0	0	0	0	0	0	0	0	0	0	0	0	0	0	0	0	0	0	0	0	0	0	0	0	0	0	0	0	0	0	0	0	0	0	0	0	0	0	0	0	0	0	0	0	0	0
k__Bacteria|p__Proteobacteria|c__Alphaproteobacteria|o__Caulobacterales|f__Caulobacteraceae|g__	0	0	0	0	0.000359324	0	0	0	0	0	0	0	0	0	0	0	0	0	0	0	0	0	0	0	0	0	0	0	0	0	0	0	0	0	0	0	0	0	0	0	0	0	0	0	0	0	0	0	0
k__Bacteria|p__Proteobacteria|c__Alphaproteobacteria|o__Rhodospirillales|f__Acetobacteraceae|g__Roseomonas	0	0	0	0	0	0	0	0	0	0	0	0	0	0	0	0	0	0	0	0	0	0	0	0	0	0	0	0	0	0	0	0	0	0	0	0	0	0	0	0	0	0	0	0	0	0	0	0	0
k__Bacteria|p__Proteobacteria|c__Betaproteobacteria|o__Burkholderiales|f__Oxalobacteraceae|g__Ralstonia	0	0	0	0	0	0	0	0	0	0	0	0	0	0	0	0	0	0	0	0	0	0	0	0	0	0	0	0	0	0.000359324	0	0	0	0	0	0	0	0	0	0	0	0	0	0	0	0	0	0	0
k__Bacteria|p__Proteobacteria|c__Deltaproteobacteria|o__Desulfovibrionales|f__Desulfovibrionaceae|g__Bilophila	0	0	0	0	0	0	0	0	0	0	0	0	0	0	0	0	0	0	0.000359324	0	0	0	0	0	0	0	0	0	0	0	0	0	0	0	0	0	0	0	0	0	0	0	0	0	0	0	0	0	0
k__Bacteria|p__Proteobacteria|c__Gammaproteobacteria|o__Enterobacteriales|f__Enterobacteriaceae|__	0	0	0	0	0	0	0	0	0	0	0	0	0	0	0	0	0	0	0	0	0	0	0	0	0	0	0	0	0	0	0	0	0	0	0	0	0	0	0	0	0	0	0	0	0	0	0	0	0
k__Bacteria|p__Verrucomicrobia|c__Verrucomicrobiae|o__Verrucomicrobiales|f__Verrucomicrobiaceae|__	0	0	0	0	0	0	0	0	0	0	0	0	0	0	0	0	0	0	0	0	0	0	0	0	0	0	0	0	0	0	0	0	0	0	0	0	0	0	0	0	0	0	0	0	0	0	0	0	0
[truncated: 39 more columns]
