# Supplementary material for: Ageing and rejuvenation models reveal changes in key microbial communities associated with healthy ageing
Source: Microbiome. 2021 Dec 15;9:240. doi: 10.1186/s40168-021-01189-5 (PMC8672520; doi:10.1186/s40168-021-01189-5)
Supplement: Supplementary file 8 — Additional file 7: Table S6. Relative abundance of phylotypes detected in AK administration samples. [file 40168_2021_1189_MOESM8_ESM.xlsx]

## Sheet: rarefied.collapse.frequency.tab
Table S6. Relative abundance of phylotypes detected in AK administration samples.
Taxon	Old	Old	Old	Old	Old	Old	Old	Old	Old	Old	Old	Old-AK	Old-AK	Old-AK	Old-AK	Old-AK	Old-AK	Old-AK	Old-AK
	Old-Vehicle	Old-Vehicle	Old-Vehicle	Old-Vehicle	Old-Vehicle	Old-Vehicle	Old-Vehicle	Old-Vehicle	Old-Vehicle	Old-Vehicle	Old-Vehicle	Old-AK-A	Old-AK-A	Old-AK-A	Old-AK-A	Old-AK-A	Old-AK-A	Old-AK-A	Old-AK-A
	OldV1-16s	OldV1-2-16s	OldV2-16s	OldV3-16s	OldV3-2-16s	OldV4-16s	OldV4-2-16s	OldV5-16s	OldV6-16s	OldV7-16s	OldV8-16s	OldAK10-16s	OldAK11-16s	OldAK12-16s	OldAK13-16s	OldAK14-16s	OldAK15-16s	OldAK6-16s	OldAK8-16s
Unassigned|__|__|__|__|__	0	-2e-09	-1e-09	0.000140345	-2e-09	-1e-09	0	3e-09	1e-09	0.00098246	0	-3e-09	-1e-09	-3e-09	-3e-09	0	2e-09	0	-8e-09
k__Bacteria|__|__|__|__|__	0.00617544	0.0074386	0.00996491	0.00603509	0.00645614	0.00392982	0.00224561	0.00182456	0.00435088	0.00505263	0.0112281	0.00280702	0.00308772	0.00168421	0.00196491	0.00238596	0.00477193	0.00336842	0.0085614
k__Bacteria|p__Actinobacteria|c__Actinobacteria|o__Bifidobacteriales|f__Bifidobacteriaceae|g__Bifidobacterium	0.00196491	0.021193	0.008	0.00421053	0.0289123	0.00898246	0.000561404	0.0383158	0.0126316	0.0305965	0.00575439	0.0397193	0.0442105	0.0388772	0.0474386	0.0138947	0.0249825	0	0.0113684
k__Bacteria|p__Actinobacteria|c__Coriobacteriia|o__Coriobacteriales|f__Coriobacteriaceae|g__	0.00968421	0	0	0.00210526	0.000701754	0.00224561	0	0	0	0	0	0.00322807	0	0.00294737	0.000842105	0.00196491	0	0	0
k__Bacteria|p__Actinobacteria|c__Coriobacteriia|o__Coriobacteriales|f__Coriobacteriaceae|g__Adlercreutzia	0.00729825	0.00224561	0	0.00701754	0.00196491	0.00154386	0	0.00491228	0.00252632	0.00266667	0	0.0074386	0.00547368	0.00519298	0	0	0	0.00238596	0
k__Bacteria|p__Bacteroidetes|__|__|__|__	0	0	0	0	0.000140351	0.000140351	0.000280702	0.000421053	0	0	0	0	0.000561404	0	0	0	0	0	0
k__Bacteria|p__Bacteroidetes|c__Bacteroidia|o__Bacteroidales|__|__	0	0.00336842	0.000701754	0.000421053	0.00673684	0.000982456	0.000140351	0.000982456	0.00266667	0.00294737	0.00280702	0.000280702	0	0	0	0.00112281	0	0	0
k__Bacteria|p__Bacteroidetes|c__Bacteroidia|o__Bacteroidales|f__|g__	0.0171228	0.0161404	0.0106667	0.0324211	0.0318596	0.0261053	0.0272281	0.00336842	0.00547368	0.0150175	0.0418246	0.0207719	0.0237193	0.013614	0.0305965	0.0171228	0.0318596	0.0123509	0.008
k__Bacteria|p__Bacteroidetes|c__Bacteroidia|o__Bacteroidales|f__Bacteroidaceae|g__Bacteroides	0.0195088	0.0298947	0.0265263	0.00575439	0.024	0.0335439	0.0287719	0.104	0.0217544	0.0366316	0.0252632	0.0172632	0.0311579	0.0154386	0.034386	0.0286316	0.0303158	0.0151579	0.0255439
k__Bacteria|p__Bacteroidetes|c__Bacteroidia|o__Bacteroidales|f__Porphyromonadaceae|g__Parabacteroides	0	0.00364912	0.000982456	0.00168421	0.00392982	0.00294737	0.00126316	0.00701754	0	0.00280702	0.00126316	0	0.000280702	0.00140351	0.00112281	0.00421053	0.00168421	0	0
k__Bacteria|p__Bacteroidetes|c__Bacteroidia|o__Bacteroidales|f__Prevotellaceae|__	0	0	0	0	0.000140351	0	0.000280702	0	0	0	0.000842105	0	0	0	0.000280702	0.000421053	0	0	0
k__Bacteria|p__Bacteroidetes|c__Bacteroidia|o__Bacteroidales|f__Prevotellaceae|g__	0	0	0	0	0	0	0	0	0	0	0	0	0	0	0	0	0	0	0.000701754
k__Bacteria|p__Bacteroidetes|c__Bacteroidia|o__Bacteroidales|f__Prevotellaceae|g__Prevotella	0.0147368	0.0495439	0.00617544	0.010386	0.0405614	0.00870175	0.0303158	0.0411228	0.018386	0.0374737	0.0401404	0.0228772	0.0249825	0.0223158	0.00926316	0.0342456	0.0384561	0.0369123	0.00421053
k__Bacteria|p__Bacteroidetes|c__Bacteroidia|o__Bacteroidales|f__Rikenellaceae|__	0	0	0	0	0	0.000280702	0	0	0.000280702	0	0.000280702	0	0	0	0.000280702	0	0	0	0
k__Bacteria|p__Bacteroidetes|c__Bacteroidia|o__Bacteroidales|f__Rikenellaceae|g__	0.0190877	0.0237193	0.0127719	0.0197895	0.0300351	0.0189474	0.0234386	0.0280702	0.0168421	0.00224561	0.0140351	0.00996491	0.0321404	0.0165614	0.0280702	0.0178246	0.0195088	0.0167018	0.0174035
k__Bacteria|p__Bacteroidetes|c__Bacteroidia|o__Bacteroidales|f__Rikenellaceae|g__AF12	0	0	0	0.000842105	0.0082807	0.00238596	0.00491228	0	0.00898246	0.000280702	0.00757895	0.00252632	0.00757895	0.000842105	0.00392982	0.000140351	0	0	0.00322807
k__Bacteria|p__Bacteroidetes|c__Bacteroidia|o__Bacteroidales|f__S24-7|g__	0.262175	0.139649	0.201684	0.215018	0.207018	0.192842	0.223719	0.230877	0.194386	0.150316	0.176281	0.209684	0.238175	0.194667	0.193404	0.254737	0.16786	0.14793	0.227649
k__Bacteria|p__Bacteroidetes|c__Bacteroidia|o__Bacteroidales|f__[Odoribacteraceae]|g__Odoribacter	0.00477193	0.00364912	0.000280702	0.0282105	0.0138947	0.0154386	0.00996491	0.00168421	0.0123509	0.0088421	0.0237193	0.013193	0.0321404	0.00463158	0.0286316	0.00533333	0.00687719	0.00870175	0.0102456
k__Bacteria|p__Bacteroidetes|c__Bacteroidia|o__Bacteroidales|f__[Paraprevotellaceae]|__	0	0.000140351	0.000421053	0.000280702	0.00238596	0	0.00126316	0	0	0.00182456	0.00224561	0.000280702	0	0	0	0	0	0	0
k__Bacteria|p__Bacteroidetes|c__Bacteroidia|o__Bacteroidales|f__[Paraprevotellaceae]|g__Paraprevotella	0.0718596	0.111298	0.0590877	0.0312982	0.114386	0.0204912	0.0590877	0.0172632	0.0492632	0.109333	0.0642807	0.0284912	0.0077193	0.0416842	0.018386	0.0167018	0.0411228	0	0.0272281
k__Bacteria|p__Bacteroidetes|c__Bacteroidia|o__Bacteroidales|f__[Paraprevotellaceae]|g__[Prevotella]	0.00589474	0.0164211	0	0.013193	0.00364912	0	0.00407017	0	0.0123509	0.0112281	0.00954386	0	0.013614	0	0	0	0.0137544	0	0.0129123
k__Bacteria|p__Cyanobacteria|c__4C0d-2|o__YS2|f__|g__	0.00350877	0.00926316	0.00350877	0.00449123	0.0130526	0.00491228	0.00729825	0.0202105	0.0178246	0.013193	0.0122105	0.00252632	0.00196491	0.00421053	0.00701754	0.010807	0.0190877	0.0303158	0.00168421
k__Bacteria|p__Cyanobacteria|c__Chloroplast|o__Streptophyta|f__|g__	0	0	0	0.000140351	0	0.00182456	0	0.00757895	0	0	0	0	0	0	0	0	0	0	0
k__Bacteria|p__Firmicutes|__|__|__|__	0.000140351	0.000421053	0.000280702	0.00168421	0.000561404	0.00575439	0.000421053	0	0.000421053	0.000280702	0.000421053	0	0.000701754	0	0.00182456	0.000280702	0.000561404	0.000280702	0.000421053
k__Bacteria|p__Firmicutes|c__Bacilli|__|__|__	0	0.000140351	0	0	0.000421053	0.000280702	0.000140351	0	0	0.000421053	0	0	0	0	0	0	0	0	0
k__Bacteria|p__Firmicutes|c__Bacilli|o__Bacillales|f__Staphylococcaceae|g__Jeotgalicoccus	0.000140351	0	0	0	0	0.000140351	0	0	0	0	0	0	0	0	0	0	0	0	0
k__Bacteria|p__Firmicutes|c__Bacilli|o__Lactobacillales|f__Aerococcaceae|g__Aerococcus	0.00126316	0	0	0	0	0	0	0	0	0	0	0	0	0	0	0	0	0	0
k__Bacteria|p__Firmicutes|c__Bacilli|o__Lactobacillales|f__Enterococcaceae|g__Enterococcus	0	0	0	0	0	0	0	0.00112281	0	0	0	0	0	0	0	0	0	0	0
k__Bacteria|p__Firmicutes|c__Bacilli|o__Lactobacillales|f__Lactobacillaceae|__	0.000280702	0	0	0	0.000280702	0	0	0	0	0	0	0	0	0	0	0	0	0	0
k__Bacteria|p__Firmicutes|c__Bacilli|o__Lactobacillales|f__Lactobacillaceae|g__Lactobacillus	0.0651228	0.0165614	0.0145965	0.0335439	0.0223158	0.0261053	0.0154386	0.0293333	0.00940351	0.0120702	0.0085614	0.0179649	0.0322807	0.0341053	0.0152982	0	0.0154386	0	0.0145965
k__Bacteria|p__Firmicutes|c__Bacilli|o__Lactobacillales|f__Streptococcaceae|g__Streptococcus	0	0.000561404	0.00238596	0.000982456	0	0.00140351	0	0.00870175	0	0	0	0	0	0	0	0	0	0	0.000701754
k__Bacteria|p__Firmicutes|c__Bacilli|o__Turicibacterales|f__Turicibacteraceae|g__Turicibacter	0	0.00757895	0.0116491	0.00435088	0.00968421	0.000140351	0.00757895	0.0148772	0.0202105	0	0.010386	0.010386	0.00898246	0.0123509	0.00785965	0.0137544	0.00547368	0.00421053	0.000421053
k__Bacteria|p__Firmicutes|c__Clostridia|__|__|__	0	0	0.00126316	0.000701754	0	0	0	0	0	0.00407017	0.000280702	0	0	0	0	0	0	0	0.000140351
k__Bacteria|p__Firmicutes|c__Clostridia|o__Clostridiales|__|__	0.0547368	0.0450526	0.090807	0.0502456	0.0666667	0.0453333	0.0736842	0.0392982	0.0937544	0.0867368	0.0522105	0.045614	0.0369123	0.0442105	0.0175439	0.0193684	0.0669474	0.069614	0.0679298
k__Bacteria|p__Firmicutes|c__Clostridia|o__Clostridiales|f__|g__	0.0746667	0.14386	0.0895439	0.0501053	0.0912281	0.0391579	0.0554386	0.0489825	0.121404	0.0867368	0.126316	0.0958596	0.0485614	0.0541754	0.00898246	0.00814035	0.0718596	0.0801404	0.0618947
k__Bacteria|p__Firmicutes|c__Clostridia|o__Clostridiales|f__Christensenellaceae|g__	0	0.00182456	0.000982456	0.000982456	0.00140351	0	0	0	0.00294737	0.00140351	0.00168421	0.000701754	0	0.00266667	0	0.008	0.00182456	0	0.000561404
k__Bacteria|p__Firmicutes|c__Clostridia|o__Clostridiales|f__Christensenellaceae|g__Christensenella	0	0	0	0	0	0	0	0	0	0	0	0.000982456	0	0	0	0	0	0	0
k__Bacteria|p__Firmicutes|c__Clostridia|o__Clostridiales|f__Clostridiaceae|__	0	0.000561404	0.000421053	0	0	0	0	0	0	0	0	0	0	0	0	0	0	0.000280702	0
k__Bacteria|p__Firmicutes|c__Clostridia|o__Clostridiales|f__Clostridiaceae|g__	0.0220351	0.0238596	0.0279298	0.00364912	0.00968421	0	0.00322807	0.0227368	0.0224561	0.00926316	0.0214737	0.00842105	0.00435088	0.0176842	0.000280702	0.0244211	0.0315789	0.0137544	0.00814035
k__Bacteria|p__Firmicutes|c__Clostridia|o__Clostridiales|f__Clostridiaceae|g__Candidatus Arthromitus	0.00449123	0	0.00673684	0.00378947	0.00364912	0	0.00547368	0	0	0.00547368	0	0	0.00491228	0.00589474	0.00224561	0	0.00224561	0	0.00154386
k__Bacteria|p__Firmicutes|c__Clostridia|o__Clostridiales|f__Clostridiaceae|g__Clostridium	0.00112281	0.00449123	0.00898246	0.000842105	0.00182456	0	0.000842105	0	0.00336842	0.00182456	0.00308772	0.00252632	0.00140351	0.00701754	0	0.000701754	0.00308772	0	0
k__Bacteria|p__Firmicutes|c__Clostridia|o__Clostridiales|f__Clostridiaceae|g__SMB53	0	0	0	0	0	0	0.000140351	0	0	0	0	0	0	0	0	0	0	0	0
k__Bacteria|p__Firmicutes|c__Clostridia|o__Clostridiales|f__Dehalobacteriaceae|g__Dehalobacterium	0.00547368	0.00407017	0.00617544	0.00378947	0.00757895	0.00477193	0.00617544	0	0.00701754	0	0	0	0	0	0	0.00140351	0.0071579	0.00322807	0.00392982
k__Bacteria|p__Firmicutes|c__Clostridia|o__Clostridiales|f__Eubacteriaceae|g__Anaerofustis	0	0	0	0.000280702	0	0	0	0	0	0	0	0	0	0	0	0.00140351	0	0	0
k__Bacteria|p__Firmicutes|c__Clostridia|o__Clostridiales|f__Lachnospiraceae|__	0.0926316	0.0366316	0.0648421	0.224982	0.0357895	0.353965	0.161825	0.0364912	0.0430877	0.102456	0.0509474	0.0172632	0.136702	0.0297544	0.150877	0.0613333	0.042386	0.0324211	0.026807
k__Bacteria|p__Firmicutes|c__Clostridia|o__Clostridiales|f__Lachnospiraceae|g__	0.0137544	0.00421053	0.0357895	0.0190877	0.0140351	0.0162807	0.0126316	0.000561404	0.0119298	0.00294737	0.0251228	0.0164211	0.0202105	0.00491228	0.010807	0.00308772	0.000561404	0.0085614	0.0401404
k__Bacteria|p__Firmicutes|c__Clostridia|o__Clostridiales|f__Lachnospiraceae|g__Anaerostipes	0	0.00954386	0	0	0	0	0.00196491	0	0.00252632	0	0	0	0.0082807	0	0.00252632	0.00196491	0.00140351	0.00182456	0
k__Bacteria|p__Firmicutes|c__Clostridia|o__Clostridiales|f__Lachnospiraceae|g__Coprococcus	0.0182456	0.00898246	0.00336842	0.00729825	0.008	0.0158596	0.0176842	0	0.00561403	0.0112281	0.00519298	0.00996491	0.00477193	0.00673684	0.0101053	0.00673684	0.0171228	0.0158596	0.00336842
k__Bacteria|p__Firmicutes|c__Clostridia|o__Clostridiales|f__Lachnospiraceae|g__Dorea	0.0176842	0	0.0186667	0.000982456	0.00533333	0.00168421	0.00322807	0	0.00926316	0	0	0	0	0.00154386	0	0	0	0.0116491	0
k__Bacteria|p__Firmicutes|c__Clostridia|o__Clostridiales|f__Lachnospiraceae|g__Lachnobacterium	0	0	0	0.000140351	0	0	0	0	0	0	0.00407017	0	0	0	0	0	0	0	0.00729825
k__Bacteria|p__Firmicutes|c__Clostridia|o__Clostridiales|f__Lachnospiraceae|g__[Ruminococcus]	0.0124912	0.00210526	0.0110877	0.00477193	0.0110877	0.0134737	0.00898246	0	0.00435088	0.0120702	0.0133333	0.00968421	0	0.000140351	0.000842105	0.00898246	0.0116491	0.00912281	0.0127719
k__Bacteria|p__Firmicutes|c__Clostridia|o__Clostridiales|f__Peptococcaceae|g__	0	0	0	0.000701754	0	0	0.000701754	0	0	0	0.000982456	0	0.000701754	0	0	0	0	0	0.00154386
k__Bacteria|p__Firmicutes|c__Clostridia|o__Clostridiales|f__Peptococcaceae|g__rc4-4	0	0	0	0	0	0	0	0.0200702	0	0	0	0	0	0	0	0	0	0	0
k__Bacteria|p__Firmicutes|c__Clostridia|o__Clostridiales|f__Peptostreptococcaceae|__	0	0.000140351	0	0	0	0	0	0	0	0	0	0	0	0	0	0	0	0	0
k__Bacteria|p__Firmicutes|c__Clostridia|o__Clostridiales|f__Peptostreptococcaceae|g__	0	0.000280702	0	0	0.00364912	0.00224561	0	0	0	0	0	0	0	0.00603509	0	0.00659649	0	0	0
k__Bacteria|p__Firmicutes|c__Clostridia|o__Clostridiales|f__Ruminococcaceae|__	0.0134737	0.00196491	0.00407017	0.00968421	0.00519298	0.00449123	0.00729825	0	0.00757895	0.0110877	0.00491228	0.00477193	0.00168421	0.00238596	0	0.00533333	0.000982456	0.00294737	0.00617544
k__Bacteria|p__Firmicutes|c__Clostridia|o__Clostridiales|f__Ruminococcaceae|g__	0.0134737	0.0152982	0.0161404	0.0143158	0.00912281	0.00982456	0.0172632	0.024	0.029193	0.0204912	0.0176842	0.0147368	0.0207719	0.0102456	0.0151579	0.0224561	0.010807	0.0315789	0.00547368
k__Bacteria|p__Firmicutes|c__Clostridia|o__Clostridiales|f__Ruminococcaceae|g__Anaerotruncus	0	0	0	0.00252632	0	0.000561404	0	0	0	0	0.00308772	0.00168421	0	0	0	0	0.00533333	0	0.00617544
k__Bacteria|p__Firmicutes|c__Clostridia|o__Clostridiales|f__Ruminococcaceae|g__Faecalibacterium	0	0	0	0.000280702	0	0	0	0	0	0	0	0.000140351	0	0	0	0	0	0	0
k__Bacteria|p__Firmicutes|c__Clostridia|o__Clostridiales|f__Ruminococcaceae|g__Oscillospira	0.0590877	0.0339649	0.0628772	0.0527719	0.0370526	0.0401404	0.0298947	0.00814035	0.0412632	0.0520702	0.0551579	0.0498246	0.0538947	0.0141754	0.0117895	0.00673684	0.0339649	0.0478596	0.0453333
k__Bacteria|p__Firmicutes|c__Clostridia|o__Clostridiales|f__Ruminococcaceae|g__Ruminococcus	0.0144561	0.0245614	0.037614	0.0129123	0.0202105	0.0262456	0.0398596	0.0122105	0.0262456	0.0359298	0.0472982	0.0164211	0.0154386	0.0249825	0.0197895	0.0175439	0.0200702	0.0383158	0.0436491
k__Bacteria|p__Firmicutes|c__Clostridia|o__Clostridiales|f__Veillonellaceae|g__Megamonas	0	0	0	0	0	0	0	0	0	0	0.000421053	0	0	0	0	0	0	0	0
k__Bacteria|p__Firmicutes|c__Clostridia|o__Clostridiales|f__[Mogibacteriaceae]|g__	0.00364912	0.00336842	0.00659649	0.00392982	0.00224561	0.00308772	0.00196491	0	0	0.00182456	0.00308772	0.00126316	0.00238596	0.000140351	0.00154386	0.00449123	0.00294737	0.00140351	0
k__Bacteria|p__Firmicutes|c__Clostridia|o__Clostridiales|f__[Tissierellaceae]|g__Anaerococcus	0	0	0	0	0	0	0	0	0	0	0	0	0	0	0	0.000280702	0	0	0
k__Bacteria|p__Firmicutes|c__Erysipelotrichi|o__Erysipelotrichales|f__Erysipelotrichaceae|__	0.00182456	0.0213333	0.0077193	0.00238596	0.00449123	0.00575439	0.00814035	0.0366316	0.0147368	0.00870175	0.0155789	0.0117895	0.0175439	0.00757895	0.010807	0.0088421	0.0123509	0.0185263	0.013614
k__Bacteria|p__Firmicutes|c__Erysipelotrichi|o__Erysipelotrichales|f__Erysipelotrichaceae|g__	0	0	0.000842105	0	0	0	0	0	0	0	0	0	0	0	0	0	0	0	0
k__Bacteria|p__Firmicutes|c__Erysipelotrichi|o__Erysipelotrichales|f__Erysipelotrichaceae|g__Allobaculum	0.00687719	0.00350877	0.00785965	0.00392982	0.00968421	0.00814035	0.00814035	0.0223158	0.0115088	0.000280702	0.00421053	0.010386	0.0101053	0.0175439	0.0161404	0.0171228	0.0167018	0.00954386	0.010386
k__Bacteria|p__Firmicutes|c__Erysipelotrichi|o__Erysipelotrichales|f__Erysipelotrichaceae|g__Clostridium	0	0	0	0	0	0	0.000280702	0.000421053	0.000982456	0	0	0	0	0	0	0	0	0	0
k__Bacteria|p__Firmicutes|c__Erysipelotrichi|o__Erysipelotrichales|f__Erysipelotrichaceae|g__Coprobacillus	0	0	0	0.000561404	0.000701754	0	0.000701754	0.00477193	0.00519298	0.00154386	0	0	0.00154386	0.00322807	0	0.00505263	0	0	0.000842105
k__Bacteria|p__Firmicutes|c__Erysipelotrichi|o__Erysipelotrichales|f__Erysipelotrichaceae|g__Holdemania	0	0	0	0.000842105	0	0.00519298	0	0	0	0.00154386	0	0	0	0	0	0	0.00126316	0.00196491	0
k__Bacteria|p__Firmicutes|c__Erysipelotrichi|o__Erysipelotrichales|f__Erysipelotrichaceae|g__cc_115	0	0	0	0	0	0	0	0	0	0	0	0	0	0	0	0	0	0	0.00322807
k__Bacteria|p__Fusobacteria|c__Fusobacteriia|o__Fusobacteriales|f__Fusobacteriaceae|g__Fusobacterium	0	0	0	0.00112281	0	0	0	0	0.000280702	0	0	0	0	0	0.000561404	0	0	0	0.000140351
k__Bacteria|p__Proteobacteria|__|__|__|__	0.000701754	0.000280702	0	0.00112281	0.000421053	0	0.000561404	0.00210526	0	0.000701754	0	0	0	0	0	0.000421053	0.000561404	0	0.00224561
k__Bacteria|p__Proteobacteria|c__Alphaproteobacteria|o__RF32|f__|g__	0	0.026807	0.00294737	0.00308772	0.010386	0	0.0119298	0.0127719	0.00645614	0.00645614	0.00968421	0.000982456	0.0126316	0.00280702	0.00435088	0	0.0176842	0.010386	0.00238596
k__Bacteria|p__Proteobacteria|c__Alphaproteobacteria|o__Rhizobiales|f__Rhizobiaceae|g__Agrobacterium	0	0	0	0.000421053	0	0	0	0	0	0	0	0	0	0	0	0	0	0	0
k__Bacteria|p__Proteobacteria|c__Alphaproteobacteria|o__Rickettsiales|f__mitochondria|__	0	0	0.00224561	0.000421053	0	0.00280702	0.00140351	0.0109474	0	0	0	0	0	0	0	0	0	0	0.00126316
k__Bacteria|p__Proteobacteria|c__Betaproteobacteria|__|__|__	0	0	0.000421053	0	0.000280702	0	0	0	0	0	0	0	0	0.000140351	0	0	0	0	0.000140351
k__Bacteria|p__Proteobacteria|c__Betaproteobacteria|o__Burkholderiales|__|__	0	0	0	0	0	0	0	0	0	0	0	0	0	0	0	0	0	0.000280702	0
k__Bacteria|p__Proteobacteria|c__Betaproteobacteria|o__Burkholderiales|f__Alcaligenaceae|g__Sutterella	0	0.0339649	0.0280702	0.00294737	0.0133333	0	0.0158596	0.0625965	0.0415439	0.0203509	0.016	0.010386	0.0123509	0.0255439	0.0225965	0.0388772	0.016	0.0141754	0.0176842
k__Bacteria|p__Proteobacteria|c__Betaproteobacteria|o__Neisseriales|f__Neisseriaceae|g__Neisseria	0	0	0	0	0	0	0	0	0.000561404	0	0	0	0	0	0	0	0	0	0
k__Bacteria|p__Proteobacteria|c__Deltaproteobacteria|o__Desulfovibrionales|f__Desulfovibrionaceae|__	0	0	0	0	0	0	0	0	0	0	0	0.000280702	0	0	0	0	0	0	0
k__Bacteria|p__Proteobacteria|c__Deltaproteobacteria|o__Desulfovibrionales|f__Desulfovibrionaceae|g__	0.0145965	0	0.013193	0.0412632	0.0133333	0	0.00870175	0.00533333	0.00645614	0.0261053	0.0204912	0.0165614	0	0.0127719	0	0	0.0179649	0	0.0311579
k__Bacteria|p__Proteobacteria|c__Deltaproteobacteria|o__Desulfovibrionales|f__Desulfovibrionaceae|g__Bilophila	0	0.000140351	0	0	0	0	0	0	0.000280702	0	0	0	0	0	0	0	0	0.000842105	0.000280702
k__Bacteria|p__Proteobacteria|c__Deltaproteobacteria|o__Desulfovibrionales|f__Desulfovibrionaceae|g__Desulfovibrio	0.0109474	0.00196491	0	0.000140351	0	0	0	0	0.00294737	0.000421053	0	0.000280702	0	0.00252632	0.00196491	0.00196491	0.00266667	0	0.00168421
k__Bacteria|p__Proteobacteria|c__Epsilonproteobacteria|o__Campylobacterales|f__Helicobacteraceae|__	0.000701754	0	0.000421053	0	0.000140351	0.000280702	0.000701754	0.000421053	0.00168421	0.00168421	0.000982456	0.000140351	0.000561404	0	0	0	0.000421053	0.00350877	0.000561404
k__Bacteria|p__Proteobacteria|c__Epsilonproteobacteria|o__Campylobacterales|f__Helicobacteraceae|g__Flexispira	0	0	0.000701754	0.000280702	0	0.000280702	0.000280702	0	0	0.000140351	0	0	0.000140351	0	0	0	0	0	0.000421053
k__Bacteria|p__Proteobacteria|c__Epsilonproteobacteria|o__Campylobacterales|f__Helicobacteraceae|g__Helicobacter	0.0129123	0.00168421	0.0150175	0.0392982	0.0113684	0.0129123	0.0071579	0	0.029193	0.0169825	0.0171228	0.00547368	0.0134737	0.0123509	0	0.00126316	0.0124912	0.0360702	0.0242807
k__Bacteria|p__Proteobacteria|c__Gammaproteobacteria|o__Enterobacteriales|f__Enterobacteriaceae|__	0	0	0	0	0	0	0	0.00196491	0	0	0	0	0	0	0	0	0	0	0
k__Bacteria|p__Proteobacteria|c__Gammaproteobacteria|o__Enterobacteriales|f__Enterobacteriaceae|g__Escherichia	0.00238596	0	0	0	0.000842105	0	0.000561404	0.0419649	0.00182456	0.000421053	0	0	0	0	0	0.000561404	0	0	0
k__Bacteria|p__Proteobacteria|c__Gammaproteobacteria|o__Enterobacteriales|f__Enterobacteriaceae|g__Gluconacetobacter	0	0	0	0.000561404	0	0	0	0	0	0	0	0	0	0	0	0	0	0	0
k__Bacteria|p__Proteobacteria|c__Gammaproteobacteria|o__Enterobacteriales|f__Enterobacteriaceae|g__Shigella	0	0	0	0	0	0	0	0.000701754	0	0	0	0	0	0	0	0	0	0	0
k__Bacteria|p__Proteobacteria|c__Gammaproteobacteria|o__Pasteurellales|f__Pasteurellaceae|g__Aggregatibacter	0	0	0	0	0	0	0	0.0101053	0	0	0	0	0	0	0	0	0	0	0
k__Bacteria|p__Proteobacteria|c__Gammaproteobacteria|o__Pseudomonadales|f__Moraxellaceae|g__Enhydrobacter	0	0	0	0	0	0.000280702	0	0	0	0	0	0	0	0	0	0	0	0	0
k__Bacteria|p__Proteobacteria|c__Gammaproteobacteria|o__Pseudomonadales|f__Pseudomonadaceae|g__Pseudomonas	0	0	0	0.000561404	0	0	0	0	0	0	0	0	0	0	0	0.000280702	0	0	0
k__Bacteria|p__TM7|c__TM7-3|o__CW040|f__F16|g__	0.000140351	0.008	0.00954386	0.00435088	0.0123509	0.00224561	0.0181053	0.00266667	0.0119298	0.0186667	0.000982456	0.00603509	0	0.00968421	0.00280702	0	0.0155789	0.0199298	0.00617544
k__Bacteria|p__Tenericutes|c__Mollicutes|o__Anaeroplasmatales|f__Anaeroplasmataceae|g__Anaeroplasma	0	0	0	0	0	0	0.00238596	0	0	0	0.00589474	0	0	0	0	0	0.00238596	0	0
k__Bacteria|p__Tenericutes|c__Mollicutes|o__RF39|f__|g__	0.00659649	0.0327018	0.00294737	0.00238596	0.0154386	0.00140351	0.00814035	0.00982456	0.00505263	0.00435088	0.00617544	0.00996491	0.0138947	0.0137544	0	0.00210526	0.00729825	0.010386	0.0085614
k__Bacteria|p__Verrucomicrobia|c__Verrucomicrobiae|o__Verrucomicrobiales|f__Verrucomicrobiaceae|__	0	0	0	0	0	0	0	0	0	0	0	0	0	0	0.000421053	0	0	0	0
k__Bacteria|p__Verrucomicrobia|c__Verrucomicrobiae|o__Verrucomicrobiales|f__Verrucomicrobiaceae|g__Akkermansia	0.0101053	0.0419649	0.0444912	0.00154386	0.00210526	0.00350877	0.0102456	0.000280702	0.0172632	0.00182456	0.00785965	0.222035	0.048	0.248842	0.257263	0.290526	0.122947	0.227509	0.157193
k__Bacteria|p__[Thermi]|c__Deinococci|o__Deinococcales|f__Deinococcaceae|g__Deinococcus	0	0	0	0	0	0	0	0	0	0	0	0	0	0	0	0.000421053	0	0	0
